# Supplementary material for: Low-Cost Approaches in Neuroscience to Teach Machine Learning Using a Cockroach Model
Source: eNeuro. 2024 Dec 12;11(12):ENEURO.0173-24.2024. doi: 10.1523/ENEURO.0173-24.2024 (PMC11654359; doi:10.1523/ENEURO.0173-24.2024)
Supplement: Statistics — Download Statistics, XLS file. [file eneuro-11-ENEURO.0173-24.2024-s002.xls]

## Sheet: Comparisons
Day	Group	File	HumanTimeQ1	HumanTimeQ2	HumanTimeQ3	HumanTimeQ4	SleapTimeQ1	SleapTimeQ2	SleapTimeQ3	SleapTimeQ4	CalcTimeDiffQ1	CalcTimeDiffQ2	CalcTimeDiffQ3	CalcTimeDiffQ4	TimeDiffQ1	TimeDiffQ2	TimeDiffQ3	TimeDiffQ4	PercentDiff	SleapDistanceQ1	SleapDistanceQ2	SleapDistanceQ3	SleapDistanceQ4	TotalDistance	TotalDistanceAsNum
1	0	IMG_4336 2	64	17	20	19	63.8667	17.2	20.4	19.3333	-0.133333	0.2	0.4	0.333333	-0.133333	0.2	0.4	0.333333	0.885936	0.810821	0.41651	0.51621	0.449506	2.19305	2.19305
1	0	IMG_4337 2	8	14	20	78	8.06667	14.8333	18.2667	79	0.0666667	0.833333	-1.73333	1	0.0666667	0.833333	-1.73333	1	3.02568	0.28409	0.363525	0.50982	1.56981	2.72725	2.72725
1	0	IMG_4338 2	93	6	5	16	92.7667	6.16667	4.9	16.3	-0.233333	0.166667	-0.1	0.3	-0.233333	0.166667	-0.1	0.3	0.666297	2.66293	0.179785	0.180607	0.512069	3.53539	3.53539
1	0	IMG_4339 2	120	0	0	0	120.2	0	0	0	0.2	0	0	0	0.2	0	0	0	0.166528	1.58761	0	0	0	1.58761	1.58761
1	0	IMG_4340 2	29	16	41	34	29.9	14.4667	31.6333	44.0667	0.9	-1.53333	-9.36667	10.0667	0.9	-1.53333	-9.36667	10.0667	18.2172	1.25649	0.839597	1.24399	2.43375	5.77383	5.77383
1	0	IMG_4341 2	35	17	18	50	35.4333	17.1	18.3	49.8333	0.433333	0.1	0.3	-0.166667	0.433333	0.1	0.3	-0.166667	0.831025	1.79511	0.936801	1.08541	1.7311	5.54842	5.54842
1	24	IMG_4328 2	85	24	11	0	85.1	24.2	11.1333	0	0.1	0.2	0.133333	0	0.1	0.2	0.133333	0	0.36046	0.902449	0.500532	0.229554	0	1.63253	1.63253
1	24	IMG_4329 2	93	12	9	6	93.1667	12.8333	8.96667	4.66667	0.166667	0.833333	-0.0333333	-1.33333	0.166667	0.833333	-0.0333333	-1.33333	1.97524	1.58703	0.231355	0.214381	0.13235	2.16512	2.16512
1	24	IMG_4330 2	29	6	7	78	29.3667	5.83333	7.26667	77.3	0.366667	-0.166667	0.266667	-0.7	0.366667	-0.166667	0.266667	-0.7	1.25122	1.47945	0.176168	0.188547	1.33979	3.18396	3.18396
1	24	IMG_4331 2	23	19	19	59	24.1	18.8	23.7333	54.7667	1.1	-0.2	4.73333	-4.23333	1.1	-0.2	4.73333	-4.23333	8.50594	2.55804	1.12891	1.18969	4.21113	9.08777	9.08777
1	24	IMG_4332 2	11	10	18	81	2.66667	21.1	18.1333	77.9	-8.33333	11.1	0.133333	-3.1	-8.33333	11.1	0.133333	-3.1	18.9046	0.0433249	0.426467	0.45939	3.40742	4.3366	4.3366
1	24	IMG_4333 2	49	14	10	47	50.9333	12.2	10.2667	47.4667	1.93333	-1.8	0.266667	0.466667	1.93333	-1.8	0.266667	0.466667	3.70883	1.33261	0.575685	0.563203	1.1646	3.6361	3.6361
1	Control	IMG_4322 2	29	15	26	50	27.6667	15.0667	23.5	54.1	-1.33333	0.0666667	-2.5	4.1	-1.33333	0.0666667	-2.5	4.1	6.65742	0.454523	0.395027	0.469344	0.991992	2.31089	2.31089
1	Control	IMG_4323 2	56	16	18	30	57.2667	17	14.0667	31.5667	1.26667	1	-3.93333	1.56667	1.26667	1	-3.93333	1.56667	6.47492	2.16205	1.00072	0.97314	1.17699	5.3129	5.3129
1	Control	IMG_4324 2	114	6	0	0	95.7	10.7333	0	13.9667	-18.3	4.73333	0	13.9667	-18.3	4.73333	0	13.9667	30.782	4.67076	0.189719	0	0.00460369	4.86508	4.86508
1	Control	IMG_4325 2	69	19	12	20	72.3333	15.0667	11.2	20.9	3.33333	-3.93333	-0.8	0.9	3.33333	-3.93333	-0.8	0.9	7.48782	1.69206	0.603999	0.630323	0.901163	3.82754	3.82754
1	Control	IMG_4326 2	58	15	12	35	58.4667	16.8333	10.3667	34.5	0.466667	1.83333	-1.63333	-0.5	0.466667	1.83333	-1.63333	-0.5	3.69188	0.735194	0.280166	0.206904	0.561317	1.78358	1.78358
1	Control	IMG_ 4327 2	27	18	14	61	25.3333	16.9333	16.1	62.6333	-1.66667	-1.06667	2.1	1.63333	-1.66667	-1.06667	2.1	1.63333	5.36653	0.678781	0.618088	0.823923	1.79862	3.91941	3.91941
2	0	D2_0_1	0	8	13	99	0	8.1	13.1667	98.6333	0	0.1	0.166667	-0.366667	0	0.1	0.166667	-0.366667	0.527998	0	0.202799	0.237734	1.91296	2.35349	2.35349
2	0	D2_0_2	71	17	12	20	70.4	16.4	12.8333	20	-0.6	-0.6	0.833333	0	-0.6	-0.6	0.833333	0	1.69704	1.23133	0.417304	0.387325	0.406696	2.44266	2.44266
2	0	D2_0_3	87	6	5	22	86.9667	6	5.06667	21.8667	-0.0333333	0	0.0666667	-0.133333	-0.0333333	0	0.0666667	-0.133333	0.194525	1.25578	0.216619	0.202401	0.780767	2.45556	2.45556
2	0	D2_0_4	1	3	3	113	1.33333	2.63333	2.73333	113.167	0.333333	-0.366667	-0.266667	0.166667	0.333333	-0.366667	-0.266667	0.166667	0.944969	0.0640895	0.165615	0.1596	1.0888	1.47811	1.47811
2	0	D2_0_5	119	1	0	0	112.9	7.1	0	0	-6.1	6.1	0	0	-6.1	6.1	0	0	10.1667	0.527392	0.0344144	0	0	0.561807	0.561807
2	0	D2_0_6	111	4	4	1	110.9	4.56667	3.43333	1.13333	-0.1	0.566667	-0.566667	0.133333	-0.1	0.566667	-0.566667	0.133333	1.13873	1.66457	0.176515	0.166389	0.0630755	2.07056	2.07056
2	24	D2_24_2	53	38	25	4	52.3333	36.8333	25.3333	5.43333	-0.666667	-1.16667	0.333333	1.43333	-0.666667	-1.16667	0.333333	1.43333	3.00083	0.723369	0.00654239	0	0	0.729912	0.729912
2	24	D_24_3	34	26	22	38	35.4	24.5	21.4667	39.3667	1.4	-1.5	-0.533333	1.36667	1.4	-1.5	-0.533333	1.36667	3.98782	0.260041	0.408745	0.889259	0	1.55804	1.55804
2	24	D_24_4	53	15	20	32	51.8667	18.0333	18.1667	32.4333	-1.13333	3.03333	-1.83333	0.433333	-1.13333	3.03333	-1.83333	0.433333	5.34997	0.656642	0.441992	0.685459	1.33392	3.11801	3.11801
2	24	D_24_5	3	9	75	33	2.93333	9.43333	74.0333	33.6	-0.0666667	0.433333	-0.966667	0.6	-0.0666667	0.433333	-0.966667	0.6	1.72222	0.319173	0.171209	0.178442	1.59619	2.26501	2.26501
2	24	D_24_6	4	12	29	75	0	16.1667	14.5333	89.9333	-4	4.16667	-14.4667	14.9333	-4	4.16667	-14.4667	14.9333	31.2232	0	0.14707	0.221528	1.18599	1.55459	1.55459
2	Control	D2_Con_1	18	16	22	64	18.3333	16.8	21.7	64.2	0.333333	0.8	-0.3	0.2	0.333333	0.8	-0.3	0.2	1.35528	0.3243	0.591156	0.83318	1.75376	3.5024	3.5024
2	Control	D2_Con_2	63	11	13	33	62.1	11.4	12.2	33.6	-0.9	0.4	-0.8	0.6	-0.9	0.4	-0.8	0.6	2.25658	1.35746	0.810503	0.841379	2.84643	5.85577	5.85577
2	Control	D2_Con_3	30	18	25	47	29.2333	19.6667	23.0667	47.9333	-0.766667	1.66667	-1.93333	0.933333	-0.766667	1.66667	-1.93333	0.933333	4.41851	1.82483	1.96299	1.99167	2.97318	8.75268	8.75268
2	Control	D2_Con_4	37	22	19	46	31.4667	22.4667	19.2667	47.4	-5.53333	0.466667	0.266667	1.4	-5.53333	0.466667	0.266667	1.4	6.26874	1.40415	1.09485	1.03747	4.19523	7.7317	7.7317
2	Control	D2_Con_5	28	12	28	52	26.9667	13.2667	27	53	-1.03333	1.26667	-1	1	-1.03333	1.26667	-1	1	3.57985	0.209482	0.215173	0.440607	0.747709	1.61297	1.61297
2	Control	D2_Con_6	1	31	21	67	0.166667	30.1	20.7	68.7333	-0.833333	-0.9	-0.3	1.73333	-0.833333	-0.9	-0.3	1.73333	3.14282	0.0184995	0.48266	0.470794	1.69173	2.66369	2.66369
3	0	D3_0_1	77	43	0	0	75.8333	43.7	0	0	-1.16667	0.7	0	0	-1.16667	0.7	0	0	1.55859	0.790935	0.280487	0	0	1.07142	1.07142
3	0	D3_0_2	75	19	5	21	71.7667	20.3667	6.56667	22.1333	-3.23333	1.36667	1.56667	1.13333	-3.23333	1.36667	1.56667	1.13333	6.06228	1.64891	0.470332	0.194001	0.295203	2.60844	2.60844
3	0	D3_0_3	103	5	4	8	102.867	4.66667	4.53333	7.9	-0.133333	-0.333333	0.533333	-0.1	-0.133333	-0.333333	0.533333	-0.1	0.916794	1.19493	0.410183	0.374142	0.432308	2.41157	2.41157
3	0	D3_0_4	114	6	0	0	119.967	0.533333	0	0	5.96667	-5.46667	0	0	5.96667	-5.46667	0	0	9.50797	0.828703	0.00557493	0	0	0.834278	0.834278
3	0	D3_0_5	0	0	14	106	0	1.06667	13.4333	106.167	0	1.06667	-0.566667	0.166667	0	1.06667	-0.566667	0.166667	1.49584	0	0.156555	0.396936	0.864659	1.41815	1.41815
3	24	D3_24_1	65	54	1	0	66.8667	53.2333	0	0	1.86667	-0.766667	-1	0	1.86667	-0.766667	-1	0	3.02652	0.812033	0.703101	0	0	1.51513	1.51513
3	24	D3_24_2	28	27	10	55	31	25.6667	8.9	54.5	3	-1.33333	-1.1	-0.5	3	-1.33333	-1.1	-0.5	4.94307	0.51586	0.607338	0.242643	1.47437	2.84021	2.84021
3	24	D3_24_3	4	22	17	77	2.6	23.6	16.0333	77.7667	-1.4	1.6	-0.966667	0.766667	-1.4	1.6	-0.966667	0.766667	3.94444	0.0329144	0.252463	0.261806	1.42286	1.97004	1.97004
3	24	D3_24_4	77	24	17	2	77.1667	24.3	16.4333	2.1	0.166667	0.3	-0.566667	0.1	0.166667	0.3	-0.566667	0.1	0.944444	4.84473	0.939785	0.691227	0.0969897	6.57273	6.57273
3	24	D3_24_5	22	14	31	53	22.4333	13.9	30.8333	53.0333	0.433333	-0.1	-0.166667	0.0333333	0.433333	-0.1	-0.166667	0.0333333	0.610602	4.32633	0.652986	0.57824	1.36025	6.91781	6.91781
3	24	D3_24_6	5	16	23	76	4.26667	14.8333	24.7667	75.8	-0.733333	-1.16667	1.76667	-0.2	-0.733333	-1.16667	1.76667	-0.2	3.2267	0.13176	0.424748	0.484078	1.08505	2.12563	2.12563
3	Control	IMG_4362 2	19	28	28	45	19.4	27.6	27.7667	44.8667	0.4	-0.4	-0.233333	-0.133333	0.4	-0.4	-0.233333	-0.133333	0.97371	0.324421	0.644915	0.736655	0.996963	2.70295	2.70295
3	Control	IMG_4363 2	31	16	21	52	31.1333	15.7667	21.2	51.4	0.133333	-0.233333	0.2	-0.6	0.133333	-0.233333	0.2	-0.6	0.974252	0.739462	0.845473	1.07888	1.56837	4.23218	4.23218
3	Control	IMG_4364 2	30	16	17	57	29.2667	16.5	16.9333	57.2	-0.733333	0.5	-0.0666667	0.2	-0.733333	0.5	-0.0666667	0.2	1.25052	1.09638	1.08265	1.13546	1.88294	5.19742	5.19742
3	Control	IMG_4365 2	1	13	25	81	0	13.1667	27.7667	80.8667	-1	0.166667	2.76667	-0.133333	-1	0.166667	2.76667	-0.133333	3.36366	0	0.399482	0.924541	4.04698	5.37101	5.37101
3	Control	IMG_4366 2	2	21	13	84	2	19.7667	12.6667	85.8333	0	-1.23333	-0.333333	1.83333	0	-1.23333	-0.333333	1.83333	2.83019	0.0557252	0.254379	0.247993	0.633797	1.19189	1.19189
3	Control	IMG_4367 2	21	9	15	75	19.8	10.1333	14.9	75.1667	-1.2	1.13333	-0.1	0.166667	-1.2	1.13333	-0.1	0.166667	2.16667	0.756444	0.510077	0.778775	3.53859	5.58389	5.58389
4	0	IMG_4388 2	120	0	0	0	119.767	0	0	0	-0.233333	0	0	0	-0.233333	0	0	0	0.194634	1.3225	0	0	0	1.3225	1.3225
4	0	IMG_4389 2	80	40	0	0	80.3667	39.8667	0	0	0.366667	-0.133333	0	0	0.366667	-0.133333	0	0	0.416262	1.4212	0.194974	0	0	1.61618	1.61618
4	0	IMG_4390 2	73	11	14	22	76.5333	11.2667	13.7333	20.6333	3.53333	0.266667	-0.266667	-1.36667	3.53333	0.266667	-0.266667	-1.36667	4.48727	0.993402	0.399499	0.409375	0.525751	2.32803	2.32803
4	0	IMG_4391 2	90	23	7	0	90.8333	22.4667	7.43333	0	0.833333	-0.533333	0.433333	0	0.833333	-0.533333	0.433333	0	1.49543	0.674334	0.263963	0.0982446	0	1.03654	1.03654
4	0	IMG_4392 2	35	12	11	62	40.2333	12.3	10.7667	57	5.23333	0.3	-0.233333	-5	5.23333	0.3	-0.233333	-5	8.96102	1.16352	0.609728	0.539563	1.77561	4.08843	4.08843
4	0	IMG_4393 2	26	11	5	78	25.5667	10.9	5.93333	77.9667	-0.433333	-0.1	0.933333	-0.0333333	-0.433333	-0.1	0.933333	-0.0333333	1.24809	0.581692	0.195975	0.218793	0.584884	1.58134	1.58134
4	24	IMG_4394 2	120	0	0	0	119.467	0	0	0	-0.533333	0	0	0	-0.533333	0	0	0	0.445434	1.76226	0	0	0	1.76226	1.76226
4	24	IMG_4395 2	101	19	0	0	102.433	18.7333	0	0	1.43333	-0.266667	0	0	1.43333	-0.266667	0	0	1.40981	1.11876	0.193978	0	0	1.31274	1.31274
4	24	IMG_4396 2	0	5	26	89	0	5.73333	27.6667	90.1333	0	0.733333	1.66667	1.13333	0	0.733333	1.66667	1.13333	2.90172	0	0.184346	0.511817	3.0616	3.75777	3.75777
4	24	IMG_4397 2	54	9	8	49	55.2	8.46667	8.76667	47.5667	1.2	-0.533333	0.766667	-1.43333	1.2	-0.533333	0.766667	-1.43333	3.27778	0.763398	0.357248	0.352412	2.18165	3.6547	3.6547
4	24	IMG_4398 2	17	14	10	79	18.2333	12.0667	15.0333	74.8333	1.23333	-1.93333	5.03333	-4.16667	1.23333	-1.93333	5.03333	-4.16667	10.2984	0.408016	0.383189	0.442089	1.57178	2.80508	2.80508
4	Control	IMG_4382 2	33	18	23	46	35.6667	18.6	21.1	45.1	2.66667	0.6	-1.9	-0.9	2.66667	0.6	-1.9	-0.9	5.04574	0.631263	0.543628	0.634085	1.10509	2.91407	2.91407
4	Control	IMG_4383 2	32	29	25	34	31.8333	29.6333	22.2667	37.1333	-0.166667	0.633333	-2.73333	3.13333	-0.166667	0.633333	-2.73333	3.13333	5.53557	1.46139	1.33634	1.26657	2.03972	6.10402	6.10402
4	Control	IMG_4384 2	53	14	27	26	53.5	16.0333	24.8	26.3333	0.5	2.03333	-2.2	0.333333	0.5	2.03333	-2.2	0.333333	4.21053	1.14253	1.00562	1.2773	1.28142	4.70686	4.70686
4	Control	IMG_4385 2	52	5	3	60	52.8333	4.2	3.36667	59.0333	0.833333	-0.8	0.366667	-0.966667	0.833333	-0.8	0.366667	-0.966667	2.47807	0.452668	0.179125	0.171538	2.46539	3.26872	3.26872
4	Control	IMG_4386 2	13	5	11	91	13.2	10.2667	5.6	91.0333	0.2	5.26667	-5.4	0.0333333	0.2	5.26667	-5.4	0.0333333	9.07955	0.350065	0.231896	0.200779	0.915388	1.69813	1.69813
4	Control	IMG_4387 2	0	1	1	118	0.166667	1.33333	1.33333	116.8	0.166667	0.333333	0.333333	-1.2	0.166667	0.333333	0.333333	-1.2	1.69704	2.13993e-05	0.153102	0.154243	1.41267	1.72004	1.72004
5	0	D5_0_2	120	0	0	0	119.833	0	0	0	-0.166667	0	0	0	-0.166667	0	0	0	0.138985	1.67883	0	0	0	1.67883	1.67883
5	0	D5_0_3	76	11	12	21	76.2	10.6667	12.9	20.7	0.2	-0.333333	0.9	-0.3	0.2	-0.333333	0.9	-0.3	1.44164	0.590203	0.427644	0.411301	0.500648	1.9298	1.9298
5	0	D5_0_4	120	0	0	0	120.9	0	0	0	0.9	0	0	0	0.9	0	0	0	0.747198	0.874239	0	0	0	0.874239	0.874239
5	0	D5_0_5	0	1	1	118	0	1.1	1.06667	117.833	0	0.1	0.0666667	-0.166667	0	0.1	0.0666667	-0.166667	0.277778	0	0.156393	0.155969	0.825401	1.13776	1.13776
5	0	D5_0_6	44	14	14	47	44.3	13.9333	13.6	47.8667	0.3	-0.0666667	-0.4	0.866667	0.3	-0.0666667	-0.4	0.866667	1.36852	1.55202	0.856925	0.766281	3.07371	6.24894	6.24894
5	24	IMG_4411 2	28	8	16	68	28.1	15.7	15.8333	60.0667	0.1	7.7	-0.166667	-7.93333	0.1	7.7	-0.166667	-7.93333	13.2666	0.623589	0.391714	0.412035	0.94881	2.37615	2.37615
5	24	IMG_4412 2	8	6	24	82	8.5	6.13333	25.1667	80.5	0.5	0.133333	1.16667	-1.5	0.5	0.133333	1.16667	-1.5	2.74657	0.348968	0.193556	0.503414	1.40534	2.45128	2.45128
5	24	IMG_4413 2	39	16	19	46	38.7667	15.7	20.5333	45.1	-0.233333	-0.3	1.53333	-0.9	-0.233333	-0.3	1.53333	-0.9	2.47119	0.535439	0.415876	0.624394	2.6948	4.27051	4.27051
5	24	IMG_4414 2	50	20	15	35	51.0333	19.6	13.9333	36.3333	1.03333	-0.4	-1.06667	1.33333	1.03333	-0.4	-1.06667	1.33333	3.18251	1.16976	0.774506	0.669176	3.01216	5.6256	5.6256
5	24	IMG_4415 2	45	46	16	13	47	44.8667	15.5	12.2667	2	-1.13333	-0.5	-0.733333	2	-1.13333	-0.5	-0.733333	3.64446	2.66162	0.607203	0.384436	0.177242	3.8305	3.8305
5	Control	IMG_4405 2	120	0	0	0	119.967	0	0	0	-0.0333333	0	0	0	-0.0333333	0	0	0	0.0277816	0.383321	0	0	0	0.383321	0.383321
5	Control	IMG_4406 2	37	18	17	48	40.2667	17.2	17.5	45.8333	3.26667	-0.8	0.5	-2.16667	3.26667	-0.8	0.5	-2.16667	5.59247	0.950738	0.586444	0.788485	1.81016	4.13583	4.13583
5	Control	IMG_4407 2	0	1	2	117	0.133333	1.53333	1.7	116.3	0.133333	0.533333	-0.3	-0.7	0.133333	0.533333	-0.3	-0.7	1.39082	0.0140882	0.158035	0.165136	0.806419	1.14368	1.14368
5	Control	IMG_4408 2	63	11	13	33	63.5667	11.8667	11.6	33.2	0.566667	0.866667	-1.4	0.2	0.566667	0.866667	-1.4	0.2	2.52532	1.13048	0.664932	0.708982	2.3635	4.86789	4.86789
5	Control	IMG_4409 2	32	22	16	50	29.9667	23.9333	14.6	51.0667	-2.03333	1.93333	-1.4	1.06667	-2.03333	1.93333	-1.4	1.06667	5.37081	0.485084	0.588515	0.383005	1.32995	2.78656	2.78656
5	Control	IMG_4410 2	30	26	22	42	33.4333	23.4667	23.3	40.4333	3.43333	-2.53333	1.3	-1.56667	3.43333	-2.53333	1.3	-1.56667	7.34174	0.839341	1.02978	0.946643	0.901983	3.71775	3.71775
6	0	D6_0_2	111	9	0	0	99.1	20.6	0	0	-11.9	11.6	0	0	-11.9	11.6	0	0	19.6078	1.01813	0.205616	0	0	1.22374	1.22374
6	0	D6_0_3	54	13	17	36	54.1	12.8	17.1667	36.3667	0.1	-0.2	0.166667	0.366667	0.1	-0.2	0.166667	0.366667	0.693193	1.51478	0.626506	0.633899	1.01927	3.79446	3.79446
6	0	D6_0_4	47	31	42	0	45.1667	31.9333	35.2667	0.0333333	-1.83333	0.933333	-6.73333	0.0333333	-1.83333	0.933333	-6.73333	0.0333333	8.20425	0.432939	0.315357	0.251353	0	0.999649	0.999649
6	0	D6_0_5	0	2	1	117	0	2.3	1.33333	116.2	0	0.3	0.333333	-0.8	0	0.3	0.333333	-0.8	1.19527	0	0.203296	0.167689	4.55262	4.92361	4.92361
6	0	D6_0_6	32	23	29	36	31.5	24.0333	18.6	46.4333	-0.5	1.03333	-10.4	10.4333	-0.5	1.03333	-10.4	10.4333	18.595	0.950831	1.01333	1.02573	2.10806	5.09795	5.09795
6	24	D6_24_1	120	0	0	0	120.3	0	0	0	0.3	0	0	0	0.3	0	0	0	0.249688	1.30455	0	0	0	1.30455	1.30455
6	24	D6_24_2	0	4	8	108	0	4.26667	7.93333	108.567	0	0.266667	-0.0666667	0.566667	0	0.266667	-0.0666667	0.566667	0.747612	0	0.178784	0.208669	1.29783	1.68528	1.68528
6	24	D6_24_3	54	27	24	14	53.8333	25.9	23.9667	16.9333	-0.166667	-1.1	-0.0333333	2.93333	-0.166667	-1.1	-0.0333333	2.93333	3.53318	1.28429	0.639865	0.586655	0.585248	3.09605	3.09605
6	24	D6_24_4	30	18	20	52	29.9667	18.2667	20.0333	52.5333	-0.0333333	0.266667	0.0333333	0.533333	-0.0333333	0.266667	0.0333333	0.533333	0.719823	2.39522	1.05422	1.01332	3.98937	8.45213	8.45213
6	24	D6_24_5	0	5	22	93	0.566667	4.63333	22.4333	92.5667	0.566667	-0.366667	0.433333	-0.433333	0.566667	-0.366667	0.433333	-0.433333	1.49875	0.0406998	0.290075	0.718934	1.29414	2.34385	2.34385
6	24	D6_24_6	90	30	0	0	78.6333	39.8667	2.4	0	-11.3667	9.86667	2.4	0	-11.3667	9.86667	2.4	0	19.6209	2.4265	0.592396	0.0220522	0	3.04094	3.04094
6	Control	D6_Con_1	18	16	23	61	16.5	16.9333	22.9	63.7	-1.5	0.933333	-0.1	2.7	-1.5	0.933333	-0.1	2.7	4.39714	0.499022	0.664936	0.721237	1.88053	3.76572	3.76572
6	Control	D6_Con_2	43	33	15	29	51	31.4667	15.5667	22.1	8	-1.53333	0.566667	-6.9	8	-1.53333	0.566667	-6.9	14.1588	2.22903	0.764828	0.454787	0.660845	4.10949	4.10949
6	Control	D6_Con_3	55	9	8	48	54.6	9.7	8.5	48.1333	-0.4	0.7	0.5	0.133333	-0.4	0.7	0.5	0.133333	1.43885	1.10504	0.760475	0.721509	2.2921	4.87912	4.87912
6	Control	D6_Con_4	35	34	37	14	31.7333	36.2	34.1	18.4333	-3.26667	2.2	-2.9	4.43333	-3.26667	2.2	-2.9	4.43333	10.646	0.358811	0.296755	0.298915	0.149876	1.10436	1.10436
6	Control	D6_Con_5	3	2	6	109	2.66667	2.86667	4.93333	110.467	-0.333333	0.866667	-1.06667	1.46667	-0.333333	0.866667	-1.06667	1.46667	3.09906	0.182842	0.167884	0.176482	0.590031	1.11724	1.11724
6	Control	D6_Con_6	53	32	15	19	51.9667	32.2	16.0333	20.0333	-1.03333	0.2	1.03333	1.03333	-1.03333	0.2	1.03333	1.03333	2.75881	3.09964	0.839204	0.504718	0.786825	5.23039	5.23039
7	0	D7_0_2	62	58	0	0	62.4	57.8	0	0	0.4	-0.2	0	0	0.4	-0.2	0	0	0.499584	0.474238	0.491103	0	0	0.965341	0.965341
7	0	D7_0_3	21	67	9	23	22.9667	67.6	9.9	20.0667	1.96667	0.6	0.9	-2.93333	1.96667	0.6	0.9	-2.93333	5.32151	3.35216	0.52106	0.742962	1.21137	5.82755	5.82755
7	0	D7_0_4	117	3	0	0	114.3	3.6	0	2.36667	-2.7	0.6	0	2.36667	-2.7	0.6	0	2.36667	4.71698	1.57886	0.0493869	0	0.0104342	1.63868	1.63868
7	0	D7_0_5	120	0	0	0	120.533	0	0	0	0.533333	0	0	0	0.533333	0	0	0	0.443459	0.900471	0	0	0	0.900471	0.900471
7	0	D7_0_6	0	2	16	102	0	2	15.2333	102.567	0	0	-0.766667	0.566667	0	0	-0.766667	0.566667	1.11204	0.00461085	0.179068	0.338331	1.39118	1.91319	1.91319
7	24	D7_24_1	120	0	0	0	120	0	0	0	0	0	0	0	0	0	0	0	0	1.13439	0	0	0	1.13439	1.13439
7	24	D7_24_2	13	107	0	0	13.3333	106.5	0	0	0.333333	-0.5	0	0	0.333333	-0.5	0	0	0.694927	0.18579	0.56616	0	0	0.75195	0.75195
7	24	D7_24_3	16	19	14	71	15.6	19.4333	14.0333	70.5667	-0.4	0.433333	0.0333333	-0.433333	-0.4	0.433333	0.0333333	-0.433333	1.08499	0.225163	0.414802	0.37996	1.68003	2.69996	2.69996
7	24	D7_24_4	36	22	25	37	34.2667	23.1667	24.8	37.3	-1.73333	1.16667	-0.2	0.3	-1.73333	1.16667	-0.2	0.3	2.83885	1.0995	0.820129	1.0889	2.17169	5.18022	5.18022
7	24	D7_24_5	0	1	2	117	0.0666667	1.53333	2.53333	116.267	0.0666667	0.533333	0.533333	-0.733333	0.0666667	0.533333	0.533333	-0.733333	1.55297	0.00557093	0.161888	0.167301	1.57821	1.91297	1.91297
7	24	D7_24_6	120	0	0	0	119.9	0	0	0	-0.1	0	0	0	-0.1	0	0	0	0.0833681	0.491825	0	0	0	0.491825	0.491825
7	Control	D7_Con_1	51	19	16	29	51.1333	15.3333	15.3667	38.2	0.133333	-3.66667	-0.633333	9.2	0.133333	-3.66667	-0.633333	9.2	11.6012	0.994879	0.582897	0.583098	0.862181	3.02306	3.02306
7	Control	D7_Con_2	67	26	21	6	67.1	26.1	18.7667	8.2	0.1	0.1	-2.23333	2.2	0.1	0.1	-2.23333	2.2	3.85843	0.675334	0.277569	0.254267	0.129944	1.33711	1.33711
7	Control	D7_Con_3	31	17	24	48	31.3	18.7333	22.5	47.9	0.3	1.73333	-1.5	-0.1	0.3	1.73333	-1.5	-0.1	3.02232	1.97107	1.43092	1.69342	2.43225	7.52766	7.52766
7	Control	D7_Con_5	44	17	22	37	43.9	17.3667	14.1667	44.5	-0.1	0.366667	-7.83333	7.5	-0.1	0.366667	-7.83333	7.5	13.1703	1.39546	0.462087	0.515908	3.95938	6.33283	6.33283
7	Control	D7_Con_6	32	14	21	53	32.1333	14.9	18.7667	53.9667	0.133333	0.9	-2.23333	0.966667	0.133333	0.9	-2.23333	0.966667	3.53121	2.90448	0.609112	0.78941	3.14372	7.44671	7.44671
8	0	D8_0_2	2	17	101	0	2.23333	17.7667	100.233	0	0.233333	0.766667	-0.766667	0	0.233333	0.766667	-0.766667	0	1.47079	0.0424531	0.239557	0.603455	0	0.885465	0.885465
8	0	D8_0_3	0	2	5	115	0.133333	2.36667	52.3667	115.633	0.133333	0.366667	47.3667	0.633333	0.133333	0.366667	47.3667	0.633333	33.1624	0.0108678	0.181162	0.158744	0.924738	1.27551	1.27551
8	0	D8_0_4	65	55	0	0	59.5333	61.8333	0	0	-5.46667	6.83333	0	0	-5.46667	6.83333	0	0	10.192	0.924738	0.205252	0.2107	0	1.34069	1.34069
8	0	D8_0_5	120	0	0	0	120.233	0	0	0	0.233333	0	0	0	0.233333	0	0	0	0.194256	0.301975	0	0	0	0.301975	0.301975
8	0	D8_0_6	11	10	19	80	10.9	11.3	19.1	79.6333	-0.1	1.3	0.1	-0.366667	-0.1	1.3	0.1	-0.366667	1.54953	0.274109	0.237454	0.486324	1.1066	2.10448	2.10448
8	24	IMG_4481 2	64	51	5	0	62.2333	51.5667	4.93333	0	-1.76667	0.566667	-0.0666667	0	-1.76667	0.566667	-0.0666667	0	2.01061	0.638294	0.624032	0.100733	0	1.36306	1.36306
8	24	IMG_4482 2	19	11	90	0	18.6333	11.4333	89.4	0	-0.366667	0.433333	-0.6	0	-0.366667	0.433333	-0.6	0	1.16927	0.372405	0.211694	0.972995	0	1.55709	1.55709
8	24	IMG_4483 2	5	5	9	101	5.53333	4.16667	14.0333	96.2	0.533333	-0.833333	5.03333	-4.8	0.533333	-0.833333	5.03333	-4.8	9.33593	0.179006	0.175241	0.321124	2.52675	3.20212	3.20212
8	24	IMG_4484 2	34	12	20	54	34.1	12.8	16.6	55.0667	0.1	0.8	-3.4	1.06667	0.1	0.8	-3.4	1.06667	4.49909	1.34844	0.591665	0.979249	1.65124	4.5706	4.5706
8	24	IMG_4485 2	0	2	8	110	0	1.56667	8.1	111.167	0	-0.433333	0.1	1.16667	0	-0.433333	0.1	1.16667	1.41176	0	0.145283	0.304223	2.09158	2.54108	2.54108
8	24	IMG_4486 2	77	43	0	0	69.9667	49.4	0	0	-7.03333	6.4	0	0	-7.03333	6.4	0	0	11.2241	2.09158	0.544666	0.332913	0	2.96916	2.96916
8	Control	IMG_4471 2	27	29	19	45	24.2667	30.7	15.4333	49.1333	-2.73333	1.7	-3.56667	4.13333	-2.73333	1.7	-3.56667	4.13333	10.1308	0.46502	0.758961	0.513997	0.87333	2.61131	2.61131
8	Control	IMG_4472 2	1	4	41	74	0.366667	5.33333	20.5667	94.6333	-0.633333	1.33333	-20.4333	20.6333	-0.633333	1.33333	-20.4333	20.6333	35.7271	0.0268733	0.219768	0.400519	2.89327	3.54043	3.54043
8	Control	IMG_4473 2	21	22	25	52	23.4667	19.9667	27.2667	49.5	2.46667	-2.03333	2.26667	-2.5	2.46667	-2.03333	2.26667	-2.5	7.71579	0.919314	1.42416	1.66795	1.8762	5.88763	5.88763
8	Control	IMG_4474 2	33	32	19	36	36.3667	27.3	21.2	35.1333	3.36667	-4.7	2.2	-0.866667	3.36667	-4.7	2.2	-0.866667	9.27778	0.934002	0.868033	0.838179	0.757999	3.39821	3.39821
8	Control	IMG_4475 2	72	19	20	9	72.9667	17.2	20.0333	9.4	0.966667	-1.8	0.0333333	0.4	0.966667	-1.8	0.0333333	0.4	2.67112	1.83602	0.639747	0.650561	0.280177	3.4065	3.4065
9	0	D9_0_2	1	18	8	93	0	16.9333	9.13333	94.5	-1	-1.06667	1.13333	1.5	-1	-1.06667	1.13333	1.5	3.90744	0	0.234278	0.21838	0.709671	1.16233	1.16233
9	0	D9_0_3	23	49	28	20	21.1	44.1	32.5	22.7333	-1.9	-4.9	4.5	2.73333	-1.9	-4.9	4.5	2.73333	11.6734	0.676738	0.358636	0.427629	0.481797	1.9448	1.9448
9	0	D9_0_4	1	1	1	117	0	1.3	1.6	117.433	-1	0.3	0.6	0.433333	-1	0.3	0.6	0.433333	1.94175	0	0.15931	0.15868	0.379901	0.697892	0.697892
9	0	D9_0_5	2	6	4	108	0.133333	8	3.43333	108.867	-1.86667	2	-0.566667	0.866667	-1.86667	2	-0.566667	0.866667	4.40871	0.00757216	0.197205	0.165988	4.30624	4.677	4.677
9	0	D9_0_6	45	32	25	18	43.2	27.4667	28.2333	21.4	-1.8	-4.53333	3.23333	3.4	-1.8	-4.53333	3.23333	3.4	10.7921	0.528963	0.48481	0.49116	1.26274	2.76767	2.76767
9	24	D9_24_1	1	23	13	83	0	22.5333	13.3667	83.3667	-1	-0.466667	0.366667	0.366667	-1	-0.466667	0.366667	0.366667	1.83895	0	0.266804	0.223801	1.18488	1.67549	1.67549
9	24	D9_24_2	120	0	0	0	120.233	0	0	0	0.233333	0	0	0	0.233333	0	0	0	0.194256	0.941828	0	0	0	0.941828	0.941828
9	24	D9_24_3	32	22	22	44	30.3667	21.9667	19.1667	49.5667	-1.63333	-0.0333333	-2.83333	5.56667	-1.63333	-0.0333333	-2.83333	5.56667	8.35177	0.442498	0.569969	0.54625	0.95272	2.51144	2.51144
9	24	D9_24_4	84	9	13	14	83.4667	9.26667	14.1	13.2333	-0.533333	0.266667	1.1	-0.766667	-0.533333	0.266667	1.1	-0.766667	2.22161	1.72603	0.384974	0.567407	0.530046	3.20845	3.20845
9	24	D9_24_6	120	0	0	0	112.167	8.56667	0	0	-7.83333	8.56667	0	0	-7.83333	8.56667	0	0	13.625	0.989546	0.0349274	0	0	1.02447	1.02447
9	Control	D9_Con_1	1	3	3	113	0.7	3.4	2.96667	113.7	-0.3	0.4	-0.0333333	0.7	-0.3	0.4	-0.0333333	0.7	1.19064	0.0454083	0.174791	0.176594	0.637573	1.03437	1.03437
9	Control	D9_Con_2	36	74	10	0	28.1	74.2333	17.9	0	-7.9	0.233333	7.9	0	-7.9	0.233333	7.9	0	13.3481	0.319903	0.693338	0.134514	0	1.14775	1.14775
9	Control	D9_Con_3	5	6	9	100	3.93333	5.06667	7.5	103.467	-1.06667	-0.933333	-1.5	3.46667	-1.06667	-0.933333	-1.5	3.46667	5.80636	0.113083	0.336568	0.420376	1.92893	2.79896	2.79896
9	Control	D9_Con_5	3	3	3	111	2.7	2.6	3.66667	111.1	-0.3	-0.4	0.666667	0.1	-0.3	-0.4	0.666667	0.1	1.22188	0.172955	0.167192	0.176496	0.465587	0.982231	0.982231
9	Control	D9_Con_6	120	0	0	0	120.1	0	0	0	0.1	0	0	0	0.1	0	0	0	0.0832986	0.346286	0	0	0	0.346286	0.346286
10	0	D10_0_2	0	85	35	0	0.366667	80.8	39.2333	0	0.366667	-4.2	4.23333	0	0.366667	-4.2	4.23333	0	7.32113	0.0156063	0.47301	0.236908	0	0.725525	0.725525
10	0	D10_0_3	29	3	3	85	30.1333	2.66667	2.6	84.7	1.13333	-0.333333	-0.4	-0.3	1.13333	-0.333333	-0.4	-0.3	1.8048	0.283156	0.166492	0.160625	1.24058	1.85085	1.85085
10	0	D10_0_4	120	0	0	0	120.733	0	0	0	0.733333	0	0	0	0.733333	0	0	0	0.60925	0.400581	0	0	0	0.400581	0.400581
10	0	D10_0_5	120	0	0	0	120.2	0	0	0	0.2	0	0	0	0.2	0	0	0	0.166528	0	0.392081	0	0	0.392081	0.392081
10	0	D10_0_6	43	30	27	20	41.9333	30.5333	25.0333	22.8	-1.06667	0.533333	-1.96667	2.8	-1.06667	0.533333	-1.96667	2.8	5.29893	0.585964	0.906231	0.62981	1.10642	3.22843	3.22843
10	24	D10_24_1	70	25	19	6	68.1667	26	17.9	8.06667	-1.83333	1	-1.1	2.06667	-1.83333	1	-1.1	2.06667	4.99722	0.810576	0.286154	0.229261	0.094374	1.42037	1.42037
10	24	D10_24_2	5	115	0	0	2.83333	117.533	0	0	-2.16667	2.53333	0	0	-2.16667	2.53333	0	0	3.91069	0.0260869	1.03481	0	0	1.06089	1.06089
10	24	D10_24_3	0	3	7	110	0.3	2.83333	6.3	110.833	0.3	-0.166667	-0.7	0.833333	0.3	-0.166667	-0.7	0.833333	1.66482	0.14168	0.196714	0.185682	0.840923	1.365	1.365
10	24	D10_24_4	25	13	27	55	26.5333	12.5333	23.7333	57.0333	1.53333	-0.466667	-3.26667	2.03333	1.53333	-0.466667	-3.26667	2.03333	6.08756	0.821607	0.580752	0.680897	0.39487	2.47813	2.47813
10	24	D10_24_5	57	63	0	0	54.0667	66.6	0	0	-2.93333	3.6	0	0	-2.93333	3.6	0	0	5.42936	1.56236	0.349592	0	0	1.91195	1.91195
10	24	D10_24_6	44	76	0	0	38.6667	82.1	0	0	-5.33333	6.1	0	0	-5.33333	6.1	0	0	9.49744	0.101067	0.500321	0	0	0.601389	0.601389
10	Control	D10_Con_1	26	17	19	58	25	18.0333	17.5	59.4	-1	1.03333	-1.5	1.4	-1	1.03333	-1.5	1.4	4.11225	0.453828	0.607073	0.628267	1.01912	2.70828	2.70828
10	Control	D10_Con_2	7	32	48	33	6.4	27.7667	51.9	34.3667	-0.6	-4.23333	3.9	1.36667	-0.6	-4.23333	3.9	1.36667	8.4015	0.184038	0.398919	0.752182	0.344536	1.67968	1.67968
10	Control	D10_Con_3	55	20	14	31	55.7	18.2667	15.4333	30.9	0.7	-1.73333	1.43333	-0.1	0.7	-1.73333	1.43333	-0.1	3.30143	1.52108	1.37736	1.21782	1.3238	5.44006	5.44006
10	Control	D10_Con_5	1	3	6	110	2.13333	2.43333	4.7	110.2	1.13333	-0.566667	-1.3	0.2	1.13333	-0.566667	-1.3	0.2	2.67261	0.152801	0.160736	0.174426	0.469553	0.957516	0.957516
11	0	D11_0_2	1	3	5	111	0.533333	3.13333	3.13333	112.233	-0.466667	0.133333	-1.86667	1.23333	-0.466667	0.133333	-1.86667	1.23333	3.0958	0.0372207	0.164086	0.176629	0.765334	1.14327	1.14327
11	0	D11_0_3	18	5	72	25	10.7	4.96667	67.8333	36.2	-7.3	-0.0333333	-4.16667	11.2	-7.3	-0.0333333	-4.16667	11.2	18.9403	0.471344	0.182818	0.619189	2.08168	3.35503	3.35503
11	0	D11_0_4	1	1	3	115	0.7	1.63333	4.33333	112.267	-0.3	0.633333	1.33333	-2.73333	-0.3	0.633333	1.33333	-2.73333	4.18527	0.0713337	0.144941	0.184055	0.599819	1.00015	0
11	0	D11_0_5	1	1	1	117	0.0333333	1.6	1.36667	116.667	-0.966667	0.6	0.366667	-0.333333	-0.966667	0.6	0.366667	-0.333333	1.89152	0	0.157233	0.156436	0.540143	0.853812	0.853812
11	0	D11_0_6	94	7	5	14	88.3333	8.9	5.2	17.6333	-5.66667	1.9	0.2	3.63333	-5.66667	1.9	0.2	3.63333	9.49736	1.66992	0.190804	0.229029	0.619195	2.70894	2.70894
11	24	D11_24_1	2	13	34	71	4.53333	12.9333	34.8333	68.1333	2.53333	-0.0666667	0.833333	-2.86667	2.53333	-0.0666667	0.833333	-2.86667	5.24054	0.60387	0.242275	0.531286	1.02678	2.40421	2.40421
11	24	D11_24_2	2	5	113	0	0	5.2	115.333	0	-2	0.2	2.33333	0	-2	0.2	2.33333	0	3.7694	0	0.203931	0.862597	0	1.06653	1.06653
11	24	D11_24_3	1	5	22	92	1	5	10.7	103.833	0	0	-11.3	11.8333	0	0	-11.3	11.8333	19.235	0.184655	0.187209	0.274609	1.478	2.12448	2.12448
11	24	D11_24_4	53	15	16	36	50.4	15.8333	15.5667	37.6667	-2.6	0.833333	-0.433333	1.66667	-2.6	0.833333	-0.433333	1.66667	4.62138	2.40257	1.26797	1.25026	4.24426	9.16506	9.16506
11	24	D11_24_5	66	26	5	23	57.2667	34.3333	6.06667	23.2	-8.73333	8.33333	1.06667	0.2	-8.73333	8.33333	1.06667	0.2	15.2228	1.18896	0.799835	0.355713	1.46006	3.80457	3.80457
11	24	D11_24_6	120	0	0	0	65.0333	0	0	55.7667	-54.9667	0	0	55.7667	-54.9667	0	0	55.7667	91.9712	1.46006	1.46354	0	0.84351	3.7671	3.7671
11	Control	D11_Con_1	29	22	23	46	27	21	25.0667	47.0333	-2	-1	2.06667	1.03333	-2	-1	2.06667	1.03333	5.08122	0.507615	0.631132	0.702458	1.01851	2.85972	2.85972
11	Control	D11_Con_2	2	5	48	65	0	6.33333	39.9667	73.7333	-2	1.33333	-8.03333	8.73333	-2	1.33333	-8.03333	8.73333	16.7477	0	0.167334	0.554992	0.812707	1.53503	1.53503
11	Control	D11_Con_3	2	1	1	116	4.83333	1.26667	1.86667	112.267	2.83333	0.266667	0.866667	-3.73333	2.83333	0.266667	0.866667	-3.73333	6.41043	0.677502	0.157491	0.215099	0.990165	2.04026	2.04026
11	Control	D11_Con_5	1	5	4	110	0.433333	4.76667	4.66667	110.5	-0.566667	-0.233333	0.666667	0.5	-0.566667	-0.233333	0.666667	0.5	1.63639	0.0353696	0.179479	0.182655	0.647409	1.04491	1.04491
11	Control	D11_Con_6	54	11	15	40	53	11.0333	15.0667	41.5	-1	0.0333333	0.0666667	1.5	-1	0.0333333	0.0666667	1.5	2.16126	3.57978	0.531028	0.565722	0.877796	5.55433	5.55433
12	0	D12_0_2	120	0	0	0	119.867	0	0	0	-0.133333	0	0	0	-0.133333	0	0	0	0.111173	0.578424	0	0	0	0.578424	0.578424
12	0	D12_0_3	46	9	9	56	43.2	11.1333	9.23333	56.3333	-2.8	2.13333	0.233333	0.333333	-2.8	2.13333	0.233333	0.333333	4.58524	0.638213	0.441852	0.402733	0.817257	2.30006	2.30006
12	0	D12_0_4	1	2	117	0	1.06667	2.7	116.967	0	0.0666667	0.7	-0.0333333	0	0.0666667	0.7	-0.0333333	0	0.664636	0.087442	0.152858	0.418836	0	0.659136	0.659136
12	0	D12_0_5	1	1	1	117	0	1.6	1.1	117.667	-1	0.6	0.1	0.666667	-1	0.6	0.1	0.666667	1.96921	0	0.145238	0.155444	0.515657	0.816339	0.816339
12	0	D12_0_6	52	3	12	53	55.5	3.26667	6.2	55.2333	3.5	0.266667	-5.8	2.23333	3.5	0.266667	-5.8	2.23333	9.82515	1.58819	0.166078	0.320494	1.58079	3.65555	3.65555
12	24	D12_24_1	1	6	10	103	0.633333	5.93333	9.8	104.433	-0.366667	-0.0666667	-0.2	1.43333	-0.366667	-0.0666667	-0.2	1.43333	1.7165	0.0330889	0.185572	0.21059	0.83342	1.26267	1.26267
12	24	D12_24_2	120	0	0	0	119	0.8	0	0	-1	0.8	0	0	-1	0.8	0	0	1.50125	0.723369	0.00654239	0	0	0.729912	0.729912
12	24	D12_24_3	14	36	70	0	12.6333	26.9	81.0333	0	-1.36667	-9.1	11.0333	0	-1.36667	-9.1	11.0333	0	17.8745	0.260041	0.408745	0.889259	0	1.55804	1.55804
12	24	D12_24_4	69	9	19	23	60.9667	16.3333	19.1	23.7333	-8.03333	7.33333	0.1	0.733333	-8.03333	7.33333	0.1	0.733333	13.4925	0.656642	0.441992	0.685459	1.33392	3.11801	3.11801
12	24	D12_24_5	2	3	3	112	2.16667	2.83333	3.03333	112.267	0.166667	-0.166667	0.0333333	0.266667	0.166667	-0.166667	0.0333333	0.266667	0.527119	0.319173	0.171209	0.178442	1.59619	2.26501	2.26501
12	24	D12_24_6	1	1	15	103	0	1.76667	4.13333	114.6	-1	0.766667	-10.8667	11.6	-1	0.766667	-10.8667	11.6	20.1525	0	0.14707	0.221528	1.18599	1.55459	1.55459
12	Control	D12_Con_1	22	40	36	22	19.8333	30.7667	47.0333	22.7667	-2.16667	-9.23333	11.0333	0.766667	-2.16667	-9.23333	11.0333	0.766667	19.3012	0.67598	0.768536	0.647213	1.09173	3.18346	3.18346
12	Control	D12_Con_2	2	21	17	80	1.3	20.8	16.8333	81.7333	-0.7	-0.2	-0.166667	1.73333	-0.7	-0.2	-0.166667	1.73333	2.32687	0.0489206	0.463623	0.444651	0.654725	1.61192	1.61192
12	Control	D12_Con_3	1	1	1	117	0.333333	1.03333	1.8	116.867	-0.666667	0.0333333	0.8	-0.133333	-0.666667	0.0333333	0.8	-0.133333	1.36092	0.0583617	0.174122	0.184824	0.790287	1.20759	1.20759
12	Control	D12_Con_5	17	40	48	15	11.6	44	41.4	22.5667	-5.4	4	-6.6	7.56667	-5.4	4	-6.6	7.56667	19.6744	0.707188	1.00026	0.941494	0.606478	3.25542	3.25542
12	Control	D12_Con_6	28	35	14	43	35.4333	37.3	14.5333	31.0333	7.43333	2.3	0.533333	-11.9667	7.43333	2.3	0.533333	-11.9667	18.66	0.881421	0.900435	0.621024	0.790598	3.19348	3.19348
13	0	D13_0_2	120	0	0	0	120.033	0	0	0	0.0333333	0	0	0	0.0333333	0	0	0	0.0277739	1.24402	0	0	0	1.24402	1.24402
13	0	D13_0_3	60	60	0	0	59.5333	60.7667	0	0	-0.466667	0.766667	0	0	-0.466667	0.766667	0	0	1.02649	0.738799	0.209073	0	4.08334e-05	0.947913	0.947913
13	0	D13_0_4	1	1	2	116	0.3	2	2.73333	115.267	-0.7	1	0.733333	-0.733333	-0.7	1	0.733333	-0.733333	2.63559	0.202424	0.170915	0.165536	0.572797	1.11167	1.11167
13	0	D13_0_5	120	0	0	0	120.433	0	0	0	0.433333	0	0	0	0.433333	0	0	0	0.36046	0.681312	0	0	0	0.681312	0.681312
13	0	D13_0_6	59	23	15	23	57.6	21.6667	15.7	25.2667	-1.4	-1.33333	0.7	2.26667	-1.4	-1.33333	0.7	2.26667	4.74539	0.958482	0.915175	0.810294	1.64948	4.33343	4.33343
13	24	D13_24_1	0	8	16	96	0.0333333	8.2	16	96.4333	0.0333333	0.2	0	0.433333	0.0333333	0.2	0	0.433333	0.554017	0	0.172112	0.338873	0.81549	1.32647	1.32647
13	24	D13_24_2	120	0	0	0	119.8	0	0	0	-0.2	0	0	0	-0.2	0	0	0	0.166806	0.869317	0	0	0	0.869317	0.869317
13	24	D13_24_3	0	4	32	84	0	3.83333	30.3333	86	0	-0.166667	-1.66667	2	0	-0.166667	-1.66667	2	3.19223	0	0.104215	0.653267	2.17394	2.93143	2.93143
13	24	D13_24_4	28	14	17	71	68.9667	20	11.4333	18.3667	40.9667	6	-5.56667	-52.6333	40.9667	6	-5.56667	-52.6333	84.5504	2.63149	1.11625	0.876488	1.41282	6.03706	6.03706
13	24	D13_24_5	23	84	5	8	21.6333	79.3333	11.2667	7.96667	-1.36667	-4.66667	6.26667	-0.0333333	-1.36667	-4.66667	6.26667	-0.0333333	10.2692	0.348227	0.495486	1.12592	0.697087	2.66672	2.66672
13	24	D13_24_6	120	0	0	0	120.433	0	0	0	0.433333	0	0	0	0.433333	0	0	0	0.36046	0.712825	0	0	0	0.712825	0.712825
13	Control	D13_Con_1	44	20	21	35	41.4	22.1667	20.6333	36.0333	-2.6	2.16667	-0.366667	1.03333	-2.6	2.16667	-0.366667	1.03333	5.1339	0.968593	0.84288	0.817248	1.09857	3.72729	3.72729
13	Control	D13_Con_2	57	26	24	13	54.7667	27.9667	23.6	14.1667	-2.23333	1.96667	-0.4	1.16667	-2.23333	1.96667	-0.4	1.16667	4.79556	1.95499	0.430576	0.399611	0.487301	3.27248	3.27248
13	Control	D13_Con_3	23	19	21	57	21.2667	20.6667	20.8667	56.8333	-1.73333	1.66667	-0.133333	-0.166667	-1.73333	1.66667	-0.133333	-0.166667	3.08805	1.2651	1.31354	1.35627	1.63199	5.56691	5.56691
13	Control	D13_Con_5	120	0	0	0	120.067	0	0	0	0.0666667	0	0	0	0.0666667	0	0	0	0.0555401	0.752452	0	0	0	0.752452	0.752452
13	Control	D13_Con_6	78	18	24	0	77.1667	17.6667	23.5667	7.3	-0.833333	-0.33334	-0.433333	7.3	-0.833333	-0.33334	-0.433333	7.3	7.24461	1.19075	0.592533	0.622404	0.211527	2.61721	2.61721
14	0	D14_0_2	104	0	0	16	120.533	0	0	0	16.5333	0	0	-16	0.533333	0	0	0	27.051	0.386961	0	0	0	0.386961	0.386961
14	0	D14_0_3	104	11	5	0	104.533	10.0667	5.43333	0.2	0.533333	-0.933333	0.433333	0.2	0.533333	-0.933333	0.433333	0.2	1.7483	0.615631	0.203489	0.205438	1.5185e-05	1.02457	1.02457
14	0	D14_0_4	120	0	0	0	112.2	0	0	0	-7.8	0	0	0	-7.8	0	0	7.96667	6.71835	0.737942	0	0	0.0397038	0.777646	0.777646
14	0	D14_0_5	120	0	0	0	120.633	0	0	0	0.633333	0	0	0	0.633333	0	0	0	0.526389	0.283555	0	0	0	0.283555	0.283555
14	24	D14_24_1	1	5	18	96	0.7	4.86667	17.3333	97.4667	-0.3	-0.133333	-0.666667	1.46667	-0.3	-0.133333	-0.666667	1.46667	2.13563	0.04644	0.196041	0.425102	1.59235	2.25993	2.25993
14	24	D14_24_2	84	36	0	0	83.4333	36.8	0	0	-0.566667	0.8	0	0	-0.566667	0.8	0	0	1.13778	1.08698	0.429751	0	0	1.51673	1.51673
14	24	D14_24_3	82	11	10	17	80.7	11.7667	9.66667	17.9	-1.3	0.766667	-0.333333	0.9	-1.3	0.766667	-0.333333	0.9	2.74962	0.762731	0.375194	0.351489	0.486639	1.97605	1.97605
14	24	D14_24_4	49	26	18	27	53.8667	24.6	17.8333	24.2	4.86667	-1.4	-0.166667	-2.8	4.86667	-1.4	-0.166667	-2.8	7.67845	6.62643	2.185	1.91563	1.85586	12.5829	12.5829
14	24	D14_24_5	5	1	2	112	5.3	1.1	1.23333	112.433	0.3	0.1	-0.766667	0.433333	0.3	0.1	-0.766667	0.433333	1.33296	0.250269	0.153728	0.152864	10.2759	10.8327	10.8327
14	24	D14_24_6	120	0	0	0	119.6	0	0	0	-0.4	0	0	0	-0.4	0	0	0	0.33389	0.329019	0	0	0	0.329019	0.329019
14	Control	D14_Con_1	34	16	20	50	32.1667	16.8667	18.7333	52.2333	-1.83333	0.866667	-1.26667	2.23333	-1.83333	0.866667	-1.26667	2.23333	5.16667	1.08682	0.812132	0.803466	2.42395	5.12636	5.12636
14	Control	D14_Con_2	96	24	0	0	91.3333	28.7333	0	0	-4.66667	4.73333	0	0	-4.66667	4.73333	0	0	7.83116	1.76743	0.503294	0	0	2.27072	2.27072
14	Control	D14_Con_3	20	16	14	70	18.7667	16.1667	14.6667	70.5667	-1.23333	0.166667	0.666667	0.566667	-1.23333	0.166667	0.666667	0.566667	2.19292	0.862854	1.08379	1.05039	4.26885	7.26589	7.26589
14	Control	D14_Con_5	41	43	29	7	41.2	42.4	29.9333	6.73333	0.2	-0.6	0.933333	-0.266667	0.2	-0.6	0.933333	-0.266667	1.66482	0.502328	0.932041	0.767477	0.141409	2.34325	2.34325
14	Control	D14_Con_6	1	1	1	117	0.1	0.766667	0.8	118.5	-0.9	-0.233333	-0.2	1.5	-0.9	-0.233333	-0.2	1.5	2.35947	0.00696313	0.151548	0.15169	1.5735	1.8837	1.8837

## Sheet: Comparisons Formatted
Day	Group	ScoreType	Grouping	Quadrant	Time	Distance	Subject
1	Water	Hand Scored	Hand Scored - Water	Q1	64		Water_1
1	Water	Hand Scored	Hand Scored - Water	Q1	8		Water_2
1	Water	Hand Scored	Hand Scored - Water	Q1	93		Water_3
1	Water	Hand Scored	Hand Scored - Water	Q1	120		Water_4
1	Water	Hand Scored	Hand Scored - Water	Q1	29		Water_5
1	Water	Hand Scored	Hand Scored - Water	Q1	35		Water_6
1	Water + Nicotine	Hand Scored	Hand Scored - Water + Nicotine	Q1	85		Water + Nicotine_1
1	Water + Nicotine	Hand Scored	Hand Scored - Water + Nicotine	Q1	93		Water + Nicotine_2
1	Water + Nicotine	Hand Scored	Hand Scored - Water + Nicotine	Q1	29		Water + Nicotine_3
1	Water + Nicotine	Hand Scored	Hand Scored - Water + Nicotine	Q1	23		Water + Nicotine_4
1	Water + Nicotine	Hand Scored	Hand Scored - Water + Nicotine	Q1	11		Water + Nicotine_5
1	Water + Nicotine	Hand Scored	Hand Scored - Water + Nicotine	Q1	49		Water + Nicotine_6
1	Air	Hand Scored	Hand Scored - Air	Q1	29		Air_1
1	Air	Hand Scored	Hand Scored - Air	Q1	56		Air_2
1	Air	Hand Scored	Hand Scored - Air	Q1	114		Air_3
1	Air	Hand Scored	Hand Scored - Air	Q1	69		Air_4
1	Air	Hand Scored	Hand Scored - Air	Q1	58		Air_5
1	Air	Hand Scored	Hand Scored - Air	Q1	27		Air_6
2	Water	Hand Scored	Hand Scored - Water	Q1	0		Water_1
2	Water	Hand Scored	Hand Scored - Water	Q1	71		Water_2
2	Water	Hand Scored	Hand Scored - Water	Q1	87		Water_3
2	Water	Hand Scored	Hand Scored - Water	Q1	1		Water_4
2	Water	Hand Scored	Hand Scored - Water	Q1	119		Water_5
2	Water	Hand Scored	Hand Scored - Water	Q1	111		Water_6
2	Water + Nicotine	Hand Scored	Hand Scored - Water + Nicotine	Q1	53		Water + Nicotine_2
2	Water + Nicotine	Hand Scored	Hand Scored - Water + Nicotine	Q1	34		Water + Nicotine_3
2	Water + Nicotine	Hand Scored	Hand Scored - Water + Nicotine	Q1	53		Water + Nicotine_4
2	Water + Nicotine	Hand Scored	Hand Scored - Water + Nicotine	Q1	3		Water + Nicotine_5
2	Water + Nicotine	Hand Scored	Hand Scored - Water + Nicotine	Q1	4		Water + Nicotine_6
2	Air	Hand Scored	Hand Scored - Air	Q1	18		Air_1
2	Air	Hand Scored	Hand Scored - Air	Q1	63		Air_2
2	Air	Hand Scored	Hand Scored - Air	Q1	30		Air_3
2	Air	Hand Scored	Hand Scored - Air	Q1	37		Air_4
2	Air	Hand Scored	Hand Scored - Air	Q1	28		Air_5
2	Air	Hand Scored	Hand Scored - Air	Q1	1		Air_6
3	Water	Hand Scored	Hand Scored - Water	Q1	77		Water_1
3	Water	Hand Scored	Hand Scored - Water	Q1	75		Water_2
3	Water	Hand Scored	Hand Scored - Water	Q1	103		Water_3
3	Water	Hand Scored	Hand Scored - Water	Q1	114		Water_4
3	Water	Hand Scored	Hand Scored - Water	Q1	0		Water_5
3	Water + Nicotine	Hand Scored	Hand Scored - Water + Nicotine	Q1	65		Water + Nicotine_1
3	Water + Nicotine	Hand Scored	Hand Scored - Water + Nicotine	Q1	28		Water + Nicotine_2
3	Water + Nicotine	Hand Scored	Hand Scored - Water + Nicotine	Q1	4		Water + Nicotine_3
3	Water + Nicotine	Hand Scored	Hand Scored - Water + Nicotine	Q1	77		Water + Nicotine_4
3	Water + Nicotine	Hand Scored	Hand Scored - Water + Nicotine	Q1	22		Water + Nicotine_5
3	Water + Nicotine	Hand Scored	Hand Scored - Water + Nicotine	Q1	5		Water + Nicotine_6
3	Air	Hand Scored	Hand Scored - Air	Q1	19		Air_1
3	Air	Hand Scored	Hand Scored - Air	Q1	31		Air_2
3	Air	Hand Scored	Hand Scored - Air	Q1	30		Air_3
3	Air	Hand Scored	Hand Scored - Air	Q1	1		Air_4
3	Air	Hand Scored	Hand Scored - Air	Q1	2		Air_5
3	Air	Hand Scored	Hand Scored - Air	Q1	21		Air_6
4	Water	Hand Scored	Hand Scored - Water	Q1	120		Water_1
4	Water	Hand Scored	Hand Scored - Water	Q1	80		Water_2
4	Water	Hand Scored	Hand Scored - Water	Q1	73		Water_3
4	Water	Hand Scored	Hand Scored - Water	Q1	90		Water_4
4	Water	Hand Scored	Hand Scored - Water	Q1	35		Water_5
4	Water	Hand Scored	Hand Scored - Water	Q1	26		Water_6
4	Water + Nicotine	Hand Scored	Hand Scored - Water + Nicotine	Q1	120		Water + Nicotine_1
4	Water + Nicotine	Hand Scored	Hand Scored - Water + Nicotine	Q1	101		Water + Nicotine_2
4	Water + Nicotine	Hand Scored	Hand Scored - Water + Nicotine	Q1	0		Water + Nicotine_3
4	Water + Nicotine	Hand Scored	Hand Scored - Water + Nicotine	Q1	54		Water + Nicotine_5
4	Water + Nicotine	Hand Scored	Hand Scored - Water + Nicotine	Q1	17		Water + Nicotine_6
4	Air	Hand Scored	Hand Scored - Air	Q1	33		Air_1
4	Air	Hand Scored	Hand Scored - Air	Q1	32		Air_2
4	Air	Hand Scored	Hand Scored - Air	Q1	53		Air_3
4	Air	Hand Scored	Hand Scored - Air	Q1	52		Air_4
4	Air	Hand Scored	Hand Scored - Air	Q1	13		Air_5
4	Air	Hand Scored	Hand Scored - Air	Q1	0		Air_6
5	Water	Hand Scored	Hand Scored - Water	Q1	120		Water_2
5	Water	Hand Scored	Hand Scored - Water	Q1	76		Water_3
5	Water	Hand Scored	Hand Scored - Water	Q1	120		Water_4
5	Water	Hand Scored	Hand Scored - Water	Q1	0		Water_5
5	Water	Hand Scored	Hand Scored - Water	Q1	44		Water_6
5	Water + Nicotine	Hand Scored	Hand Scored - Water + Nicotine	Q1	28		Water + Nicotine_1
5	Water + Nicotine	Hand Scored	Hand Scored - Water + Nicotine	Q1	8		Water + Nicotine_2
5	Water + Nicotine	Hand Scored	Hand Scored - Water + Nicotine	Q1	39		Water + Nicotine_3
5	Water + Nicotine	Hand Scored	Hand Scored - Water + Nicotine	Q1	50		Water + Nicotine_4
5	Water + Nicotine	Hand Scored	Hand Scored - Water + Nicotine	Q1	45		Water + Nicotine_6
5	Air	Hand Scored	Hand Scored - Air	Q1	120		Air_1
5	Air	Hand Scored	Hand Scored - Air	Q1	37		Air_2
5	Air	Hand Scored	Hand Scored - Air	Q1	0		Air_3
5	Air	Hand Scored	Hand Scored - Air	Q1	63		Air_4
5	Air	Hand Scored	Hand Scored - Air	Q1	32		Air_5
5	Air	Hand Scored	Hand Scored - Air	Q1	30		Air_6
6	Water	Hand Scored	Hand Scored - Water	Q1	111		Water_2
6	Water	Hand Scored	Hand Scored - Water	Q1	54		Water_3
6	Water	Hand Scored	Hand Scored - Water	Q1	47		Water_4
6	Water	Hand Scored	Hand Scored - Water	Q1	0		Water_5
6	Water	Hand Scored	Hand Scored - Water	Q1	32		Water_6
6	Water + Nicotine	Hand Scored	Hand Scored - Water + Nicotine	Q1	120		Water + Nicotine_1
6	Water + Nicotine	Hand Scored	Hand Scored - Water + Nicotine	Q1	0		Water + Nicotine_2
6	Water + Nicotine	Hand Scored	Hand Scored - Water + Nicotine	Q1	54		Water + Nicotine_3
6	Water + Nicotine	Hand Scored	Hand Scored - Water + Nicotine	Q1	30		Water + Nicotine_4
6	Water + Nicotine	Hand Scored	Hand Scored - Water + Nicotine	Q1	0		Water + Nicotine_5
6	Water + Nicotine	Hand Scored	Hand Scored - Water + Nicotine	Q1	90		Water + Nicotine_6
6	Air	Hand Scored	Hand Scored - Air	Q1	18		Air_1
6	Air	Hand Scored	Hand Scored - Air	Q1	43		Air_2
6	Air	Hand Scored	Hand Scored - Air	Q1	55		Air_3
6	Air	Hand Scored	Hand Scored - Air	Q1	35		Air_4
6	Air	Hand Scored	Hand Scored - Air	Q1	3		Air_5
6	Air	Hand Scored	Hand Scored - Air	Q1	53		Air_6
7	Water	Hand Scored	Hand Scored - Water	Q1	62		Water_2
7	Water	Hand Scored	Hand Scored - Water	Q1	21		Water_3
7	Water	Hand Scored	Hand Scored - Water	Q1	117		Water_4
7	Water	Hand Scored	Hand Scored - Water	Q1	120		Water_5
7	Water	Hand Scored	Hand Scored - Water	Q1	0		Water_6
7	Water + Nicotine	Hand Scored	Hand Scored - Water + Nicotine	Q1	120		Water + Nicotine_1
7	Water + Nicotine	Hand Scored	Hand Scored - Water + Nicotine	Q1	13		Water + Nicotine_2
7	Water + Nicotine	Hand Scored	Hand Scored - Water + Nicotine	Q1	16		Water + Nicotine_3
7	Water + Nicotine	Hand Scored	Hand Scored - Water + Nicotine	Q1	36		Water + Nicotine_4
7	Water + Nicotine	Hand Scored	Hand Scored - Water + Nicotine	Q1	0		Water + Nicotine_5
7	Water + Nicotine	Hand Scored	Hand Scored - Water + Nicotine	Q1	120		Water + Nicotine_6
7	Air	Hand Scored	Hand Scored - Air	Q1	51		Air_1
7	Air	Hand Scored	Hand Scored - Air	Q1	67		Air_2
7	Air	Hand Scored	Hand Scored - Air	Q1	31		Air_3
7	Air	Hand Scored	Hand Scored - Air	Q1	44		Air_5
7	Air	Hand Scored	Hand Scored - Air	Q1	32		Air_6
8	Water	Hand Scored	Hand Scored - Water	Q1	2		Water_2
8	Water	Hand Scored	Hand Scored - Water	Q1	0		Water_3
8	Water	Hand Scored	Hand Scored - Water	Q1	65		Water_4
8	Water	Hand Scored	Hand Scored - Water	Q1	120		Water_5
8	Water	Hand Scored	Hand Scored - Water	Q1	11		Water_6
8	Water + Nicotine	Hand Scored	Hand Scored - Water + Nicotine	Q1	64		Water + Nicotine_1
8	Water + Nicotine	Hand Scored	Hand Scored - Water + Nicotine	Q1	19		Water + Nicotine_2
8	Water + Nicotine	Hand Scored	Hand Scored - Water + Nicotine	Q1	5		Water + Nicotine_3
8	Water + Nicotine	Hand Scored	Hand Scored - Water + Nicotine	Q1	34		Water + Nicotine_4
8	Water + Nicotine	Hand Scored	Hand Scored - Water + Nicotine	Q1	0		Water + Nicotine_5
8	Water + Nicotine	Hand Scored	Hand Scored - Water + Nicotine	Q1	77		Water + Nicotine_6
8	Air	Hand Scored	Hand Scored - Air	Q1	27		Air_1
8	Air	Hand Scored	Hand Scored - Air	Q1	1		Air_2
8	Air	Hand Scored	Hand Scored - Air	Q1	21		Air_3
8	Air	Hand Scored	Hand Scored - Air	Q1	33		Air_5
8	Air	Hand Scored	Hand Scored - Air	Q1	72		Air_6
9	Water	Hand Scored	Hand Scored - Water	Q1	1		Water_2
9	Water	Hand Scored	Hand Scored - Water	Q1	23		Water_3
9	Water	Hand Scored	Hand Scored - Water	Q1	1		Water_4
9	Water	Hand Scored	Hand Scored - Water	Q1	2		Water_5
9	Water	Hand Scored	Hand Scored - Water	Q1	45		Water_6
9	Water + Nicotine	Hand Scored	Hand Scored - Water + Nicotine	Q1	1		Water + Nicotine_1
9	Water + Nicotine	Hand Scored	Hand Scored - Water + Nicotine	Q1	120		Water + Nicotine_2
9	Water + Nicotine	Hand Scored	Hand Scored - Water + Nicotine	Q1	32		Water + Nicotine_3
9	Water + Nicotine	Hand Scored	Hand Scored - Water + Nicotine	Q1	84		Water + Nicotine_4
9	Water + Nicotine	Hand Scored	Hand Scored - Water + Nicotine	Q1	120		Water + Nicotine_6
9	Air	Hand Scored	Hand Scored - Air	Q1	1		Air_1
9	Air	Hand Scored	Hand Scored - Air	Q1	36		Air_2
9	Air	Hand Scored	Hand Scored - Air	Q1	5		Air_3
9	Air	Hand Scored	Hand Scored - Air	Q1	3		Air_5
9	Air	Hand Scored	Hand Scored - Air	Q1	120		Air_6
10	Water	Hand Scored	Hand Scored - Water	Q1	0		Water_2
10	Water	Hand Scored	Hand Scored - Water	Q1	29		Water_3
10	Water	Hand Scored	Hand Scored - Water	Q1	120		Water_4
10	Water	Hand Scored	Hand Scored - Water	Q1	120		Water_5
10	Water	Hand Scored	Hand Scored - Water	Q1	43		Water_6
10	Water + Nicotine	Hand Scored	Hand Scored - Water + Nicotine	Q1	70		Water + Nicotine_1
10	Water + Nicotine	Hand Scored	Hand Scored - Water + Nicotine	Q1	5		Water + Nicotine_2
10	Water + Nicotine	Hand Scored	Hand Scored - Water + Nicotine	Q1	0		Water + Nicotine_3
10	Water + Nicotine	Hand Scored	Hand Scored - Water + Nicotine	Q1	25		Water + Nicotine_4
10	Water + Nicotine	Hand Scored	Hand Scored - Water + Nicotine	Q1	57		Water + Nicotine_5
10	Water + Nicotine	Hand Scored	Hand Scored - Water + Nicotine	Q1	44		Water + Nicotine_6
10	Air	Hand Scored	Hand Scored - Air	Q1	26		Air_1
10	Air	Hand Scored	Hand Scored - Air	Q1	7		Air_2
10	Air	Hand Scored	Hand Scored - Air	Q1	55		Air_3
10	Air	Hand Scored	Hand Scored - Air	Q1	1		Air_5
11	Water	Hand Scored	Hand Scored - Water	Q1	1		Water_2
11	Water	Hand Scored	Hand Scored - Water	Q1	18		Water_3
11	Water	Hand Scored	Hand Scored - Water	Q1	1		Water_4
11	Water	Hand Scored	Hand Scored - Water	Q1	1		Water_5
11	Water	Hand Scored	Hand Scored - Water	Q1	94		Water_6
11	Water + Nicotine	Hand Scored	Hand Scored - Water + Nicotine	Q1	2		Water + Nicotine_1
11	Water + Nicotine	Hand Scored	Hand Scored - Water + Nicotine	Q1	2		Water + Nicotine_2
11	Water + Nicotine	Hand Scored	Hand Scored - Water + Nicotine	Q1	1		Water + Nicotine_3
11	Water + Nicotine	Hand Scored	Hand Scored - Water + Nicotine	Q1	53		Water + Nicotine_4
11	Water + Nicotine	Hand Scored	Hand Scored - Water + Nicotine	Q1	66		Water + Nicotine_5
11	Water + Nicotine	Hand Scored	Hand Scored - Water + Nicotine	Q1	120		Water + Nicotine_6
11	Air	Hand Scored	Hand Scored - Air	Q1	29		Air_1
11	Air	Hand Scored	Hand Scored - Air	Q1	2		Air_2
11	Air	Hand Scored	Hand Scored - Air	Q1	2		Air_3
11	Air	Hand Scored	Hand Scored - Air	Q1	1		Air_5
11	Air	Hand Scored	Hand Scored - Air	Q1	54		Air_6
12	Water	Hand Scored	Hand Scored - Water	Q1	120		Water_2
12	Water	Hand Scored	Hand Scored - Water	Q1	46		Water_3
12	Water	Hand Scored	Hand Scored - Water	Q1	1		Water_4
12	Water	Hand Scored	Hand Scored - Water	Q1	1		Water_5
12	Water	Hand Scored	Hand Scored - Water	Q1	52		Water_6
12	Water + Nicotine	Hand Scored	Hand Scored - Water + Nicotine	Q1	1		Water + Nicotine_1
12	Water + Nicotine	Hand Scored	Hand Scored - Water + Nicotine	Q1	120		Water + Nicotine_2
12	Water + Nicotine	Hand Scored	Hand Scored - Water + Nicotine	Q1	14		Water + Nicotine_3
12	Water + Nicotine	Hand Scored	Hand Scored - Water + Nicotine	Q1	69		Water + Nicotine_4
12	Water + Nicotine	Hand Scored	Hand Scored - Water + Nicotine	Q1	2		Water + Nicotine_5
12	Water + Nicotine	Hand Scored	Hand Scored - Water + Nicotine	Q1	1		Water + Nicotine_6
12	Air	Hand Scored	Hand Scored - Air	Q1	22		Air_1
12	Air	Hand Scored	Hand Scored - Air	Q1	2		Air_2
12	Air	Hand Scored	Hand Scored - Air	Q1	1		Air_3
12	Air	Hand Scored	Hand Scored - Air	Q1	17		Air_5
12	Air	Hand Scored	Hand Scored - Air	Q1	28		Air_6
13	Water	Hand Scored	Hand Scored - Water	Q1	120		Water_2
13	Water	Hand Scored	Hand Scored - Water	Q1	60		Water_3
13	Water	Hand Scored	Hand Scored - Water	Q1	1		Water_4
13	Water	Hand Scored	Hand Scored - Water	Q1	120		Water_5
13	Water	Hand Scored	Hand Scored - Water	Q1	59		Water_6
13	Water + Nicotine	Hand Scored	Hand Scored - Water + Nicotine	Q1	0		Water + Nicotine_1
13	Water + Nicotine	Hand Scored	Hand Scored - Water + Nicotine	Q1	120		Water + Nicotine_2
13	Water + Nicotine	Hand Scored	Hand Scored - Water + Nicotine	Q1	0		Water + Nicotine_3
13	Water + Nicotine	Hand Scored	Hand Scored - Water + Nicotine	Q1	28		Water + Nicotine_4
13	Water + Nicotine	Hand Scored	Hand Scored - Water + Nicotine	Q1	23		Water + Nicotine_5
13	Water + Nicotine	Hand Scored	Hand Scored - Water + Nicotine	Q1	120		Water + Nicotine_6
13	Air	Hand Scored	Hand Scored - Air	Q1	44		Air_1
13	Air	Hand Scored	Hand Scored - Air	Q1	57		Air_2
13	Air	Hand Scored	Hand Scored - Air	Q1	23		Air_3
13	Air	Hand Scored	Hand Scored - Air	Q1	120		Air_5
13	Air	Hand Scored	Hand Scored - Air	Q1	78		Air_6
14	Water	Hand Scored	Hand Scored - Water	Q1	120		Water_2
14	Water	Hand Scored	Hand Scored - Water	Q1	104		Water_3
14	Water	Hand Scored	Hand Scored - Water	Q1	120		Water_4
14	Water	Hand Scored	Hand Scored - Water	Q1	120		Water_5
14	Water + Nicotine	Hand Scored	Hand Scored - Water + Nicotine	Q1	1		Water + Nicotine_1
14	Water + Nicotine	Hand Scored	Hand Scored - Water + Nicotine	Q1	84		Water + Nicotine_2
14	Water + Nicotine	Hand Scored	Hand Scored - Water + Nicotine	Q1	82		Water + Nicotine_3
14	Water + Nicotine	Hand Scored	Hand Scored - Water + Nicotine	Q1	49		Water + Nicotine_4
14	Water + Nicotine	Hand Scored	Hand Scored - Water + Nicotine	Q1	5		Water + Nicotine_5
14	Water + Nicotine	Hand Scored	Hand Scored - Water + Nicotine	Q1	120		Water + Nicotine_6
14	Air	Hand Scored	Hand Scored - Air	Q1	34		Air_1
14	Air	Hand Scored	Hand Scored - Air	Q1	96		Air_2
14	Air	Hand Scored	Hand Scored - Air	Q1	20		Air_3
14	Air	Hand Scored	Hand Scored - Air	Q1	41		Air_5
14	Air	Hand Scored	Hand Scored - Air	Q1	1		Air_6
1	Water	SLEAP	SLEAP - Water	Q1	63.8667	0.810821	Water_1
1	Water	SLEAP	SLEAP - Water	Q1	8.06667	0.28409	Water_2
1	Water	SLEAP	SLEAP - Water	Q1	92.7667	2.66293	Water_3
1	Water	SLEAP	SLEAP - Water	Q1	120.2	1.58761	Water_4
1	Water	SLEAP	SLEAP - Water	Q1	29.9	1.25649	Water_5
1	Water	SLEAP	SLEAP - Water	Q1	35.4333	1.79511	Water_6
1	Water + Nicotine	SLEAP	SLEAP - Water + Nicotine	Q1	85.1	0.902449	Water + Nicotine_1
1	Water + Nicotine	SLEAP	SLEAP - Water + Nicotine	Q1	93.1667	1.58703	Water + Nicotine_2
1	Water + Nicotine	SLEAP	SLEAP - Water + Nicotine	Q1	29.3667	1.47945	Water + Nicotine_3
1	Water + Nicotine	SLEAP	SLEAP - Water + Nicotine	Q1	24.1	2.55804	Water + Nicotine_4
1	Water + Nicotine	SLEAP	SLEAP - Water + Nicotine	Q1	2.66667	0.0433249	Water + Nicotine_5
1	Water + Nicotine	SLEAP	SLEAP - Water + Nicotine	Q1	50.9333	1.33261	Water + Nicotine_6
1	Air	SLEAP	SLEAP - Air	Q1	27.6667	0.454523	Air_1
1	Air	SLEAP	SLEAP - Air	Q1	57.2667	2.16205	Air_2
1	Air	SLEAP	SLEAP - Air	Q1	95.7	4.67076	Air_3
1	Air	SLEAP	SLEAP - Air	Q1	72.3333	1.69206	Air_4
1	Air	SLEAP	SLEAP - Air	Q1	58.4667	0.735194	Air_5
1	Air	SLEAP	SLEAP - Air	Q1	25.3333	0.678781	Air_6
2	Water	SLEAP	SLEAP - Water	Q1	0	0	Water_1
2	Water	SLEAP	SLEAP - Water	Q1	70.4	1.23133	Water_2
2	Water	SLEAP	SLEAP - Water	Q1	86.9667	1.25578	Water_3
2	Water	SLEAP	SLEAP - Water	Q1	1.33333	0.0640895	Water_4
2	Water	SLEAP	SLEAP - Water	Q1	112.9	0.527392	Water_5
2	Water	SLEAP	SLEAP - Water	Q1	110.9	1.66457	Water_6
2	Water + Nicotine	SLEAP	SLEAP - Water + Nicotine	Q1	52.3333	0.723369	Water + Nicotine_2
2	Water + Nicotine	SLEAP	SLEAP - Water + Nicotine	Q1	35.4	0.260041	Water + Nicotine_3
2	Water + Nicotine	SLEAP	SLEAP - Water + Nicotine	Q1	51.8667	0.656642	Water + Nicotine_4
2	Water + Nicotine	SLEAP	SLEAP - Water + Nicotine	Q1	2.93333	0.319173	Water + Nicotine_5
2	Water + Nicotine	SLEAP	SLEAP - Water + Nicotine	Q1	0	0	Water + Nicotine_6
2	Air	SLEAP	SLEAP - Air	Q1	18.3333	0.3243	Air_1
2	Air	SLEAP	SLEAP - Air	Q1	62.1	1.35746	Air_2
2	Air	SLEAP	SLEAP - Air	Q1	29.2333	1.82483	Air_3
2	Air	SLEAP	SLEAP - Air	Q1	31.4667	1.40415	Air_4
2	Air	SLEAP	SLEAP - Air	Q1	26.9667	0.209482	Air_5
2	Air	SLEAP	SLEAP - Air	Q1	0.166667	0.0184995	Air_6
3	Water	SLEAP	SLEAP - Water	Q1	75.83	0.790935	Water_1
3	Water	SLEAP	SLEAP - Water	Q1	71.77	1.64891	Water_2
3	Water	SLEAP	SLEAP - Water	Q1	102.87	1.19493	Water_3
3	Water	SLEAP	SLEAP - Water	Q1	119.97	0.828703	Water_4
3	Water	SLEAP	SLEAP - Water	Q1	0	0	Water_5
3	Water + Nicotine	SLEAP	SLEAP - Water	Q1	66.87	0.812033	Water + Nicotine_1
3	Water + Nicotine	SLEAP	SLEAP - Water	Q1	31	0.51586	Water + Nicotine_2
3	Water + Nicotine	SLEAP	SLEAP - Water	Q1	2.6	0.0329144	Water + Nicotine_3
3	Water + Nicotine	SLEAP	SLEAP - Water	Q1	77.17	4.84473	Water + Nicotine_4
3	Water + Nicotine	SLEAP	SLEAP - Water	Q1	22.43	4.32633	Water + Nicotine_5
3	Water + Nicotine	SLEAP	SLEAP - Water	Q1	4.27	0.13176	Water + Nicotine_6
3	Air	SLEAP	SLEAP - Water	Q1	19.4	0.324421	Air_1
3	Air	SLEAP	SLEAP - Water	Q1	31.13	0.739462	Air_2
3	Air	SLEAP	SLEAP - Water	Q1	29.27	1.09638	Air_3
3	Air	SLEAP	SLEAP - Water	Q1	0	0	Air_4
3	Air	SLEAP	SLEAP - Water	Q1	2	0.0557252	Air_5
3	Air	SLEAP	SLEAP - Water	Q1	19.8	0.756444	Air_6
4	Water	SLEAP	SLEAP - Water	Q1	119.767	1.3225	Water_1
4	Water	SLEAP	SLEAP - Water	Q1	80.3667	1.4212	Water_2
4	Water	SLEAP	SLEAP - Water	Q1	76.5333	0.993402	Water_3
4	Water	SLEAP	SLEAP - Water	Q1	90.8333	0.674334	Water_4
4	Water	SLEAP	SLEAP - Water	Q1	40.2333	1.16352	Water_5
4	Water	SLEAP	SLEAP - Water	Q1	25.5667	0.581692	Water_6
4	Water + Nicotine	SLEAP	SLEAP - Water + Nicotine	Q1	119.467	1.76226	Water + Nicotine_1
4	Water + Nicotine	SLEAP	SLEAP - Water + Nicotine	Q1	102.433	1.11876	Water + Nicotine_2
4	Water + Nicotine	SLEAP	SLEAP - Water + Nicotine	Q1	0	0	Water + Nicotine_3
4	Water + Nicotine	SLEAP	SLEAP - Water + Nicotine	Q1	55.2	0.763398	Water + Nicotine_5
4	Water + Nicotine	SLEAP	SLEAP - Water + Nicotine	Q1	18.2333	0.408016	Water + Nicotine_6
4	Air	SLEAP	SLEAP - Air	Q1	35.6667	0.631263	Air_1
4	Air	SLEAP	SLEAP - Air	Q1	31.8333	1.46139	Air_2
4	Air	SLEAP	SLEAP - Air	Q1	53.5	1.14253	Air_3
4	Air	SLEAP	SLEAP - Air	Q1	52.8333	0.452668	Air_4
4	Air	SLEAP	SLEAP - Air	Q1	13.2	0.350065	Air_5
4	Air	SLEAP	SLEAP - Air	Q1	0.166667	2.13993e-05	Air_6
5	Water	SLEAP	SLEAP - Water	Q1	119.83	1.67883	Water_2
5	Water	SLEAP	SLEAP - Water	Q1	76.2	0.590203	Water_3
5	Water	SLEAP	SLEAP - Water	Q1	120.9	0.874239	Water_4
5	Water	SLEAP	SLEAP - Water	Q1	0	0	Water_5
5	Water	SLEAP	SLEAP - Water	Q1	44.3	1.55202	Water_6
5	Water + Nicotine	SLEAP	SLEAP - Water + Nicotine	Q1	28.1	0.623589	Water + Nicotine_1
5	Water + Nicotine	SLEAP	SLEAP - Water + Nicotine	Q1	8.5	0.348968	Water + Nicotine_2
5	Water + Nicotine	SLEAP	SLEAP - Water + Nicotine	Q1	38.77	0.535439	Water + Nicotine_3
5	Water + Nicotine	SLEAP	SLEAP - Water + Nicotine	Q1	51.03	1.16976	Water + Nicotine_4
5	Water + Nicotine	SLEAP	SLEAP - Water + Nicotine	Q1	47	2.66162	Water + Nicotine_6
5	Air	SLEAP	SLEAP - Air	Q1	119.97	0.383321	Air_1
5	Air	SLEAP	SLEAP - Air	Q1	40.27	0.950738	Air_2
5	Air	SLEAP	SLEAP - Air	Q1	0.13	0.0140882	Air_3
5	Air	SLEAP	SLEAP - Air	Q1	63.57	1.13048	Air_4
5	Air	SLEAP	SLEAP - Air	Q1	29.97	0.485084	Air_5
5	Air	SLEAP	SLEAP - Air	Q1	33.43	0.839341	Air_6
6	Water	SLEAP	SLEAP - Water	Q1	99.1	1.01813	Water_2
6	Water	SLEAP	SLEAP - Water	Q1	54.1	1.51478	Water_3
6	Water	SLEAP	SLEAP - Water	Q1	45.1667	0.432939	Water_4
6	Water	SLEAP	SLEAP - Water	Q1	0	0	Water_5
6	Water	SLEAP	SLEAP - Water	Q1	31.5	0.950831	Water_6
6	Water + Nicotine	SLEAP	SLEAP - Water + Nicotine	Q1	120.3	1.30455	Water + Nicotine_1
6	Water + Nicotine	SLEAP	SLEAP - Water + Nicotine	Q1	0	0	Water + Nicotine_2
6	Water + Nicotine	SLEAP	SLEAP - Water + Nicotine	Q1	53.8333	1.28429	Water + Nicotine_3
6	Water + Nicotine	SLEAP	SLEAP - Water + Nicotine	Q1	29.9667	2.39522	Water + Nicotine_4
6	Water + Nicotine	SLEAP	SLEAP - Water + Nicotine	Q1	0.566667	0.0406998	Water + Nicotine_5
6	Water + Nicotine	SLEAP	SLEAP - Water + Nicotine	Q1	78.6333	2.4265	Water + Nicotine_6
6	Air	SLEAP	SLEAP - Air	Q1	16.5	0.499022	Air_1
6	Air	SLEAP	SLEAP - Air	Q1	51	2.22903	Air_2
6	Air	SLEAP	SLEAP - Air	Q1	54.6	1.10504	Air_3
6	Air	SLEAP	SLEAP - Air	Q1	31.7333	0.358811	Air_4
6	Air	SLEAP	SLEAP - Air	Q1	2.66667	0.182842	Air_5
6	Air	SLEAP	SLEAP - Air	Q1	51.9667	3.09964	Air_6
7	Water	SLEAP	SLEAP - Water	Q1	62.4	0.474238	Water_2
7	Water	SLEAP	SLEAP - Water	Q1	22.9667	3.35216	Water_3
7	Water	SLEAP	SLEAP - Water	Q1	114.3	1.57886	Water_4
7	Water	SLEAP	SLEAP - Water	Q1	120.533	0.900471	Water_5
7	Water	SLEAP	SLEAP - Water	Q1	0	0.00461085	Water_6
7	Water + Nicotine	SLEAP	SLEAP - Water + Nicotine	Q1	120	1.13439	Water + Nicotine_1
7	Water + Nicotine	SLEAP	SLEAP - Water + Nicotine	Q1	13.3333	0.18579	Water + Nicotine_2
7	Water + Nicotine	SLEAP	SLEAP - Water + Nicotine	Q1	15.6	0.225163	Water + Nicotine_3
7	Water + Nicotine	SLEAP	SLEAP - Water + Nicotine	Q1	34.2667	1.0995	Water + Nicotine_4
7	Water + Nicotine	SLEAP	SLEAP - Water + Nicotine	Q1	0.0666667	0.00557093	Water + Nicotine_5
7	Water + Nicotine	SLEAP	SLEAP - Water + Nicotine	Q1	119.9	0.491825	Water + Nicotine_6
7	Air	SLEAP	SLEAP - Air	Q1	51.1333	0.994879	Air_1
7	Air	SLEAP	SLEAP - Air	Q1	67.1	0.675334	Air_2
7	Air	SLEAP	SLEAP - Air	Q1	31.3	1.97107	Air_3
7	Air	SLEAP	SLEAP - Air	Q1	43.9	1.39546	Air_5
7	Air	SLEAP	SLEAP - Air	Q1	32.1333	2.90448	Air_6
8	Water	SLEAP	SLEAP - Water	Q1	2.23333	0.0424531	Water_2
8	Water	SLEAP	SLEAP - Water	Q1	0.133333	0.0108678	Water_3
8	Water	SLEAP	SLEAP - Water	Q1	59.5333	0.924738	Water_4
8	Water	SLEAP	SLEAP - Water	Q1	120.233	0.301975	Water_5
8	Water	SLEAP	SLEAP - Water	Q1	10.9	0.274109	Water_6
8	Water + Nicotine	SLEAP	SLEAP - Water + Nicotine	Q1	62.2333	0.638294	Water + Nicotine_1
8	Water + Nicotine	SLEAP	SLEAP - Water + Nicotine	Q1	18.6333	0.372405	Water + Nicotine_2
8	Water + Nicotine	SLEAP	SLEAP - Water + Nicotine	Q1	5.53333	0.179006	Water + Nicotine_3
8	Water + Nicotine	SLEAP	SLEAP - Water + Nicotine	Q1	34.1	1.34844	Water + Nicotine_4
8	Water + Nicotine	SLEAP	SLEAP - Water + Nicotine	Q1	0	0	Water + Nicotine_5
8	Water + Nicotine	SLEAP	SLEAP - Water + Nicotine	Q1	69.9667	2.09158	Water + Nicotine_6
8	Air	SLEAP	SLEAP - Air	Q1	24.2667	0.46502	Air_1
8	Air	SLEAP	SLEAP - Air	Q1	0.366667	0.0268733	Air_2
8	Air	SLEAP	SLEAP - Air	Q1	23.4667	0.919314	Air_3
8	Air	SLEAP	SLEAP - Air	Q1	36.3667	0.934002	Air_5
8	Air	SLEAP	SLEAP - Air	Q1	72.9667	1.83602	Air_6
9	Water	SLEAP	SLEAP - Water	Q1	0	0	Water_2
9	Water	SLEAP	SLEAP - Water	Q1	21.1	0.676738	Water_3
9	Water	SLEAP	SLEAP - Water	Q1	0	0	Water_4
9	Water	SLEAP	SLEAP - Water	Q1	0.133333	0.00757216	Water_5
9	Water	SLEAP	SLEAP - Water	Q1	43.2	0.528963	Water_6
9	Water + Nicotine	SLEAP	SLEAP - Water + Nicotine	Q1	0	0	Water + Nicotine_1
9	Water + Nicotine	SLEAP	SLEAP - Water + Nicotine	Q1	120.233	0.941828	Water + Nicotine_2
9	Water + Nicotine	SLEAP	SLEAP - Water + Nicotine	Q1	30.3667	0.442498	Water + Nicotine_3
9	Water + Nicotine	SLEAP	SLEAP - Water + Nicotine	Q1	83.4667	1.72603	Water + Nicotine_4
9	Water + Nicotine	SLEAP	SLEAP - Water + Nicotine	Q1	112.167	0.989546	Water + Nicotine_6
9	Air	SLEAP	SLEAP - Air	Q1	0.7	0.0454083	Air_1
9	Air	SLEAP	SLEAP - Air	Q1	28.1	0.319903	Air_2
9	Air	SLEAP	SLEAP - Air	Q1	3.93333	0.113083	Air_3
9	Air	SLEAP	SLEAP - Air	Q1	2.7	0.172955	Air_5
9	Air	SLEAP	SLEAP - Air	Q1	120.1	0.346286	Air_6
10	Water	SLEAP	SLEAP - Water	Q1	0.366667	0.0156063	Water_2
10	Water	SLEAP	SLEAP - Water	Q1	30.1333	0.283156	Water_3
10	Water	SLEAP	SLEAP - Water	Q1	120.733	0.400581	Water_4
10	Water	SLEAP	SLEAP - Water	Q1	120.2	0	Water_5
10	Water	SLEAP	SLEAP - Water	Q1	41.9333	0.585964	Water_6
10	Water + Nicotine	SLEAP	SLEAP - Water + Nicotine	Q1	68.1667	0.810576	Water + Nicotine_1
10	Water + Nicotine	SLEAP	SLEAP - Water + Nicotine	Q1	2.83333	0.0260869	Water + Nicotine_2
10	Water + Nicotine	SLEAP	SLEAP - Water + Nicotine	Q1	0.3	0.14168	Water + Nicotine_3
10	Water + Nicotine	SLEAP	SLEAP - Water + Nicotine	Q1	26.5333	0.821607	Water + Nicotine_4
10	Water + Nicotine	SLEAP	SLEAP - Water + Nicotine	Q1	54.0667	1.56236	Water + Nicotine_5
10	Water + Nicotine	SLEAP	SLEAP - Water + Nicotine	Q1	38.6667	0.101067	Water + Nicotine_6
10	Air	SLEAP	SLEAP - Air	Q1	25	0.453828	Air_1
10	Air	SLEAP	SLEAP - Air	Q1	6.4	0.184038	Air_2
10	Air	SLEAP	SLEAP - Air	Q1	55.7	1.52108	Air_3
10	Air	SLEAP	SLEAP - Air	Q1	2.13333	0.152801	Air_5
11	Water	SLEAP	SLEAP - Water	Q1	0.533333	0.0372207	Water_2
11	Water	SLEAP	SLEAP - Water	Q1	10.7	0.471344	Water_3
11	Water	SLEAP	SLEAP - Water	Q1	0.7	0.0713337	Water_4
11	Water	SLEAP	SLEAP - Water	Q1	0.0333333	0	Water_5
11	Water	SLEAP	SLEAP - Water	Q1	88.3333	1.66992	Water_6
11	Water + Nicotine	SLEAP	SLEAP - Water + Nicotine	Q1	4.53333	0.60387	Water + Nicotine_1
11	Water + Nicotine	SLEAP	SLEAP - Water + Nicotine	Q1	0	0	Water + Nicotine_2
11	Water + Nicotine	SLEAP	SLEAP - Water + Nicotine	Q1	1	0.184655	Water + Nicotine_3
11	Water + Nicotine	SLEAP	SLEAP - Water + Nicotine	Q1	50.4	2.40257	Water + Nicotine_4
11	Water + Nicotine	SLEAP	SLEAP - Water + Nicotine	Q1	57.2667	1.18896	Water + Nicotine_5
11	Water + Nicotine	SLEAP	SLEAP - Water + Nicotine	Q1	65.0333	1.46006	Water + Nicotine_6
11	Air	SLEAP	SLEAP - Air	Q1	27	0.507615	Air_1
11	Air	SLEAP	SLEAP - Air	Q1	0	0	Air_2
11	Air	SLEAP	SLEAP - Air	Q1	4.83333	0.677502	Air_3
11	Air	SLEAP	SLEAP - Air	Q1	0.433333	0.0353696	Air_5
11	Air	SLEAP	SLEAP - Air	Q1	53	3.57978	Air_6
12	Water	SLEAP	SLEAP - Water	Q1	119.867	0.578424	Water_2
12	Water	SLEAP	SLEAP - Water	Q1	43.2	0.638213	Water_3
12	Water	SLEAP	SLEAP - Water	Q1	1.06667	0.087442	Water_4
12	Water	SLEAP	SLEAP - Water	Q1	0	0	Water_5
12	Water	SLEAP	SLEAP - Water	Q1	55.5	1.58819	Water_6
12	Water + Nicotine	SLEAP	SLEAP - Water + Nicotine	Q1	0.633333	0.0330889	Water + Nicotine_1
12	Water + Nicotine	SLEAP	SLEAP - Water + Nicotine	Q1	119	0.723369	Water + Nicotine_2
12	Water + Nicotine	SLEAP	SLEAP - Water + Nicotine	Q1	12.6333	0.260041	Water + Nicotine_3
12	Water + Nicotine	SLEAP	SLEAP - Water + Nicotine	Q1	60.9667	0.656642	Water + Nicotine_4
12	Water + Nicotine	SLEAP	SLEAP - Water + Nicotine	Q1	2.16667	0.319173	Water + Nicotine_5
12	Water + Nicotine	SLEAP	SLEAP - Water + Nicotine	Q1	0	0	Water + Nicotine_6
12	Air	SLEAP	SLEAP - Air	Q1	19.8333	0.67598	Air_1
12	Air	SLEAP	SLEAP - Air	Q1	1.3	0.0489206	Air_2
12	Air	SLEAP	SLEAP - Air	Q1	0.333333	0.0583617	Air_3
12	Air	SLEAP	SLEAP - Air	Q1	11.6	0.707188	Air_5
12	Air	SLEAP	SLEAP - Air	Q1	35.4333	0.881421	Air_6
13	Water	SLEAP	SLEAP - Water	Q1	120.033	1.24402	Water_2
13	Water	SLEAP	SLEAP - Water	Q1	59.5333	0.738799	Water_3
13	Water	SLEAP	SLEAP - Water	Q1	0.3	0.202424	Water_4
13	Water	SLEAP	SLEAP - Water	Q1	120.433	0.681312	Water_5
13	Water	SLEAP	SLEAP - Water	Q1	57.6	0.958482	Water_6
13	Water + Nicotine	SLEAP	SLEAP - Water + Nicotine	Q1	0.0333333	0	Water + Nicotine_1
13	Water + Nicotine	SLEAP	SLEAP - Water + Nicotine	Q1	119.8	0.869317	Water + Nicotine_2
13	Water + Nicotine	SLEAP	SLEAP - Water + Nicotine	Q1	0	0	Water + Nicotine_3
13	Water + Nicotine	SLEAP	SLEAP - Water + Nicotine	Q1	68.9667	2.63149	Water + Nicotine_4
13	Water + Nicotine	SLEAP	SLEAP - Water + Nicotine	Q1	21.6333	0.348227	Water + Nicotine_5
13	Water + Nicotine	SLEAP	SLEAP - Water + Nicotine	Q1	120.433	0.712825	Water + Nicotine_6
13	Air	SLEAP	SLEAP - Air	Q1	41.4	0.968593	Air_1
13	Air	SLEAP	SLEAP - Air	Q1	54.7667	1.95499	Air_2
13	Air	SLEAP	SLEAP - Air	Q1	21.2667	1.2651	Air_3
13	Air	SLEAP	SLEAP - Air	Q1	120.067	0.752452	Air_5
13	Air	SLEAP	SLEAP - Air	Q1	77.1667	1.19075	Air_6
14	Water	SLEAP	SLEAP - Water	Q1	120.533	0.386961	Water_2
14	Water	SLEAP	SLEAP - Water	Q1	104.533	0.615631	Water_3
14	Water	SLEAP	SLEAP - Water	Q1	112.2	0.737942	Water_4
14	Water	SLEAP	SLEAP - Water	Q1	120.633	0.283555	Water_5
14	Water + Nicotine	SLEAP	SLEAP - Water + Nicotine	Q1	0.7	0.04644	Water + Nicotine_1
14	Water + Nicotine	SLEAP	SLEAP - Water + Nicotine	Q1	83.4333	1.08698	Water + Nicotine_2
14	Water + Nicotine	SLEAP	SLEAP - Water + Nicotine	Q1	80.7	0.762731	Water + Nicotine_3
14	Water + Nicotine	SLEAP	SLEAP - Water + Nicotine	Q1	53.8667	6.62643	Water + Nicotine_4
14	Water + Nicotine	SLEAP	SLEAP - Water + Nicotine	Q1	5.3	0.250269	Water + Nicotine_5
14	Water + Nicotine	SLEAP	SLEAP - Water + Nicotine	Q1	119.6	0.329019	Water + Nicotine_6
14	Air	SLEAP	SLEAP - Air	Q1	32.1667	1.08682	Air_1
14	Air	SLEAP	SLEAP - Air	Q1	91.3333	1.76743	Air_2
14	Air	SLEAP	SLEAP - Air	Q1	18.7667	0.862854	Air_3
14	Air	SLEAP	SLEAP - Air	Q1	41.2	0.502328	Air_5
14	Air	SLEAP	SLEAP - Air	Q1	0.1	0.00696313	Air_6
1	Water	Hand Scored	Hand Scored - Water	Q2	17		Water_1
1	Water	Hand Scored	Hand Scored - Water	Q2	14		Water_2
1	Water	Hand Scored	Hand Scored - Water	Q2	6		Water_3
1	Water	Hand Scored	Hand Scored - Water	Q2	0		Water_4
1	Water	Hand Scored	Hand Scored - Water	Q2	16		Water_5
1	Water	Hand Scored	Hand Scored - Water	Q2	17		Water_6
1	Water + Nicotine	Hand Scored	Hand Scored - Water + Nicotine	Q2	24		Water + Nicotine_1
1	Water + Nicotine	Hand Scored	Hand Scored - Water + Nicotine	Q2	12		Water + Nicotine_2
1	Water + Nicotine	Hand Scored	Hand Scored - Water + Nicotine	Q2	6		Water + Nicotine_3
1	Water + Nicotine	Hand Scored	Hand Scored - Water + Nicotine	Q2	19		Water + Nicotine_4
1	Water + Nicotine	Hand Scored	Hand Scored - Water + Nicotine	Q2	10		Water + Nicotine_5
1	Water + Nicotine	Hand Scored	Hand Scored - Water + Nicotine	Q2	14		Water + Nicotine_6
1	Air	Hand Scored	Hand Scored - Air	Q2	15		Air_1
1	Air	Hand Scored	Hand Scored - Air	Q2	16		Air_2
1	Air	Hand Scored	Hand Scored - Air	Q2	6		Air_3
1	Air	Hand Scored	Hand Scored - Air	Q2	19		Air_4
1	Air	Hand Scored	Hand Scored - Air	Q2	15		Air_5
1	Air	Hand Scored	Hand Scored - Air	Q2	18		Air_6
2	Water	Hand Scored	Hand Scored - Water	Q2	8		Water_1
2	Water	Hand Scored	Hand Scored - Water	Q2	17		Water_2
2	Water	Hand Scored	Hand Scored - Water	Q2	6		Water_3
2	Water	Hand Scored	Hand Scored - Water	Q2	3		Water_4
2	Water	Hand Scored	Hand Scored - Water	Q2	1		Water_5
2	Water	Hand Scored	Hand Scored - Water	Q2	4		Water_6
2	Water + Nicotine	Hand Scored	Hand Scored - Water + Nicotine	Q2	38		Water + Nicotine_2
2	Water + Nicotine	Hand Scored	Hand Scored - Water + Nicotine	Q2	26		Water + Nicotine_3
2	Water + Nicotine	Hand Scored	Hand Scored - Water + Nicotine	Q2	15		Water + Nicotine_4
2	Water + Nicotine	Hand Scored	Hand Scored - Water + Nicotine	Q2	9		Water + Nicotine_5
2	Water + Nicotine	Hand Scored	Hand Scored - Water + Nicotine	Q2	12		Water + Nicotine_6
2	Air	Hand Scored	Hand Scored - Air	Q2	16		Air_1
2	Air	Hand Scored	Hand Scored - Air	Q2	11		Air_2
2	Air	Hand Scored	Hand Scored - Air	Q2	18		Air_3
2	Air	Hand Scored	Hand Scored - Air	Q2	22		Air_4
2	Air	Hand Scored	Hand Scored - Air	Q2	12		Air_5
2	Air	Hand Scored	Hand Scored - Air	Q2	31		Air_6
3	Water	Hand Scored	Hand Scored - Water	Q2	43		Water_1
3	Water	Hand Scored	Hand Scored - Water	Q2	19		Water_2
3	Water	Hand Scored	Hand Scored - Water	Q2	5		Water_3
3	Water	Hand Scored	Hand Scored - Water	Q2	6		Water_4
3	Water	Hand Scored	Hand Scored - Water	Q2	0		Water_5
3	Water + Nicotine	Hand Scored	Hand Scored - Water + Nicotine	Q2	54		Water + Nicotine_1
3	Water + Nicotine	Hand Scored	Hand Scored - Water + Nicotine	Q2	27		Water + Nicotine_2
3	Water + Nicotine	Hand Scored	Hand Scored - Water + Nicotine	Q2	22		Water + Nicotine_3
3	Water + Nicotine	Hand Scored	Hand Scored - Water + Nicotine	Q2	24		Water + Nicotine_4
3	Water + Nicotine	Hand Scored	Hand Scored - Water + Nicotine	Q2	14		Water + Nicotine_5	Water + Nicotine_5
3	Water + Nicotine	Hand Scored	Hand Scored - Water + Nicotine	Q2	16		Water + Nicotine_6
3	Air	Hand Scored	Hand Scored - Air	Q2	28		Air_1
3	Air	Hand Scored	Hand Scored - Air	Q2	16		Air_2
3	Air	Hand Scored	Hand Scored - Air	Q2	16		Air_3
3	Air	Hand Scored	Hand Scored - Air	Q2	13		Air_4
3	Air	Hand Scored	Hand Scored - Air	Q2	21		Air_5
3	Air	Hand Scored	Hand Scored - Air	Q2	9		Air_6
4	Water	Hand Scored	Hand Scored - Water	Q2	0		Water_1
4	Water	Hand Scored	Hand Scored - Water	Q2	40		Water_2
4	Water	Hand Scored	Hand Scored - Water	Q2	11		Water_3
4	Water	Hand Scored	Hand Scored - Water	Q2	23		Water_4
4	Water	Hand Scored	Hand Scored - Water	Q2	12		Water_5
4	Water	Hand Scored	Hand Scored - Water	Q2	11		Water_6
4	Water + Nicotine	Hand Scored	Hand Scored - Water + Nicotine	Q2	0		Water + Nicotine_1
4	Water + Nicotine	Hand Scored	Hand Scored - Water + Nicotine	Q2	19		Water + Nicotine_2
4	Water + Nicotine	Hand Scored	Hand Scored - Water + Nicotine	Q2	5		Water + Nicotine_3
4	Water + Nicotine	Hand Scored	Hand Scored - Water + Nicotine	Q2	9		Water + Nicotine_5
4	Water + Nicotine	Hand Scored	Hand Scored - Water + Nicotine	Q2	14		Water + Nicotine_6
4	Air	Hand Scored	Hand Scored - Air	Q2	18		Air_1
4	Air	Hand Scored	Hand Scored - Air	Q2	29		Air_2
4	Air	Hand Scored	Hand Scored - Air	Q2	14		Air_3
4	Air	Hand Scored	Hand Scored - Air	Q2	5		Air_4
4	Air	Hand Scored	Hand Scored - Air	Q2	5		Air_5
4	Air	Hand Scored	Hand Scored - Air	Q2	1		Air_6
5	Water	Hand Scored	Hand Scored - Water	Q2	0		Water_2
5	Water	Hand Scored	Hand Scored - Water	Q2	11		Water_3
5	Water	Hand Scored	Hand Scored - Water	Q2	0		Water_4
5	Water	Hand Scored	Hand Scored - Water	Q2	1		Water_5
5	Water	Hand Scored	Hand Scored - Water	Q2	14		Water_6
5	Water + Nicotine	Hand Scored	Hand Scored - Water + Nicotine	Q2	8		Water + Nicotine_1
5	Water + Nicotine	Hand Scored	Hand Scored - Water + Nicotine	Q2	6		Water + Nicotine_2
5	Water + Nicotine	Hand Scored	Hand Scored - Water + Nicotine	Q2	16		Water + Nicotine_3
5	Water + Nicotine	Hand Scored	Hand Scored - Water + Nicotine	Q2	20		Water + Nicotine_4
5	Water + Nicotine	Hand Scored	Hand Scored - Water + Nicotine	Q2	46		Water + Nicotine_6
5	Air	Hand Scored	Hand Scored - Air	Q2	0		Air_1
5	Air	Hand Scored	Hand Scored - Air	Q2	18		Air_2
5	Air	Hand Scored	Hand Scored - Air	Q2	1		Air_3
5	Air	Hand Scored	Hand Scored - Air	Q2	11		Air_4
5	Air	Hand Scored	Hand Scored - Air	Q2	22		Air_5
5	Air	Hand Scored	Hand Scored - Air	Q2	26		Air_6
6	Water	Hand Scored	Hand Scored - Water	Q2	9		Water_2
6	Water	Hand Scored	Hand Scored - Water	Q2	13		Water_3
6	Water	Hand Scored	Hand Scored - Water	Q2	31		Water_4
6	Water	Hand Scored	Hand Scored - Water	Q2	2		Water_5
6	Water	Hand Scored	Hand Scored - Water	Q2	23		Water_6
6	Water + Nicotine	Hand Scored	Hand Scored - Water + Nicotine	Q2	0		Water + Nicotine_1
6	Water + Nicotine	Hand Scored	Hand Scored - Water + Nicotine	Q2	4		Water + Nicotine_2
6	Water + Nicotine	Hand Scored	Hand Scored - Water + Nicotine	Q2	27		Water + Nicotine_3
6	Water + Nicotine	Hand Scored	Hand Scored - Water + Nicotine	Q2	18		Water + Nicotine_4
6	Water + Nicotine	Hand Scored	Hand Scored - Water + Nicotine	Q2	5		Water + Nicotine_5
6	Water + Nicotine	Hand Scored	Hand Scored - Water + Nicotine	Q2	30		Water + Nicotine_6
6	Air	Hand Scored	Hand Scored - Air	Q2	16		Air_1
6	Air	Hand Scored	Hand Scored - Air	Q2	33		Air_2
6	Air	Hand Scored	Hand Scored - Air	Q2	9		Air_3
6	Air	Hand Scored	Hand Scored - Air	Q2	34		Air_4
6	Air	Hand Scored	Hand Scored - Air	Q2	2		Air_5
6	Air	Hand Scored	Hand Scored - Air	Q2	32		Air_6
7	Water	Hand Scored	Hand Scored - Water	Q2	58		Water_2
7	Water	Hand Scored	Hand Scored - Water	Q2	67		Water_3
7	Water	Hand Scored	Hand Scored - Water	Q2	3		Water_4
7	Water	Hand Scored	Hand Scored - Water	Q2	0		Water_5
7	Water	Hand Scored	Hand Scored - Water	Q2	2		Water_6
7	Water + Nicotine	Hand Scored	Hand Scored - Water + Nicotine	Q2	0		Water + Nicotine_1
7	Water + Nicotine	Hand Scored	Hand Scored - Water + Nicotine	Q2	107		Water + Nicotine_2
7	Water + Nicotine	Hand Scored	Hand Scored - Water + Nicotine	Q2	19		Water + Nicotine_3
7	Water + Nicotine	Hand Scored	Hand Scored - Water + Nicotine	Q2	22		Water + Nicotine_4
7	Water + Nicotine	Hand Scored	Hand Scored - Water + Nicotine	Q2	1		Water + Nicotine_5
7	Water + Nicotine	Hand Scored	Hand Scored - Water + Nicotine	Q2	0		Water + Nicotine_6
7	Air	Hand Scored	Hand Scored - Air	Q2	19		Air_1
7	Air	Hand Scored	Hand Scored - Air	Q2	26		Air_2
7	Air	Hand Scored	Hand Scored - Air	Q2	17		Air_3
7	Air	Hand Scored	Hand Scored - Air	Q2	17		Air_5
7	Air	Hand Scored	Hand Scored - Air	Q2	14		Air_6
8	Water	Hand Scored	Hand Scored - Water	Q2	17		Water_2
8	Water	Hand Scored	Hand Scored - Water	Q2	2		Water_3
8	Water	Hand Scored	Hand Scored - Water	Q2	55		Water_4
8	Water	Hand Scored	Hand Scored - Water	Q2	0		Water_5
8	Water	Hand Scored	Hand Scored - Water	Q2	10		Water_6
8	Water + Nicotine	Hand Scored	Hand Scored - Water + Nicotine	Q2	51		Water + Nicotine_1
8	Water + Nicotine	Hand Scored	Hand Scored - Water + Nicotine	Q2	11		Water + Nicotine_2
8	Water + Nicotine	Hand Scored	Hand Scored - Water + Nicotine	Q2	5		Water + Nicotine_3
8	Water + Nicotine	Hand Scored	Hand Scored - Water + Nicotine	Q2	12		Water + Nicotine_4
8	Water + Nicotine	Hand Scored	Hand Scored - Water + Nicotine	Q2	2		Water + Nicotine_5
8	Water + Nicotine	Hand Scored	Hand Scored - Water + Nicotine	Q2	43		Water + Nicotine_6
8	Air	Hand Scored	Hand Scored - Air	Q2	29		Air_1
8	Air	Hand Scored	Hand Scored - Air	Q2	4		Air_2
8	Air	Hand Scored	Hand Scored - Air	Q2	22		Air_3
8	Air	Hand Scored	Hand Scored - Air	Q2	32		Air_5
8	Air	Hand Scored	Hand Scored - Air	Q2	19		Air_6
9	Water	Hand Scored	Hand Scored - Water	Q2	18		Water_2
9	Water	Hand Scored	Hand Scored - Water	Q2	49		Water_3
9	Water	Hand Scored	Hand Scored - Water	Q2	1		Water_4
9	Water	Hand Scored	Hand Scored - Water	Q2	6		Water_5
9	Water	Hand Scored	Hand Scored - Water	Q2	32		Water_6
9	Water + Nicotine	Hand Scored	Hand Scored - Water + Nicotine	Q2	23		Water + Nicotine_1
9	Water + Nicotine	Hand Scored	Hand Scored - Water + Nicotine	Q2	0		Water + Nicotine_2
9	Water + Nicotine	Hand Scored	Hand Scored - Water + Nicotine	Q2	22		Water + Nicotine_3
9	Water + Nicotine	Hand Scored	Hand Scored - Water + Nicotine	Q2	9		Water + Nicotine_4
9	Water + Nicotine	Hand Scored	Hand Scored - Water + Nicotine	Q2	0		Water + Nicotine_6
9	Air	Hand Scored	Hand Scored - Air	Q2	3		Air_1
9	Air	Hand Scored	Hand Scored - Air	Q2	74		Air_2
9	Air	Hand Scored	Hand Scored - Air	Q2	6		Air_3
9	Air	Hand Scored	Hand Scored - Air	Q2	3		Air_5
9	Air	Hand Scored	Hand Scored - Air	Q2	0		Air_6
10	Water	Hand Scored	Hand Scored - Water	Q2	85		Water_2
10	Water	Hand Scored	Hand Scored - Water	Q2	3		Water_3
10	Water	Hand Scored	Hand Scored - Water	Q2	0		Water_4
10	Water	Hand Scored	Hand Scored - Water	Q2	0		Water_5
10	Water	Hand Scored	Hand Scored - Water	Q2	30		Water_6
10	Water + Nicotine	Hand Scored	Hand Scored - Water + Nicotine	Q2	25		Water + Nicotine_1
10	Water + Nicotine	Hand Scored	Hand Scored - Water + Nicotine	Q2	115		Water + Nicotine_2
10	Water + Nicotine	Hand Scored	Hand Scored - Water + Nicotine	Q2	3		Water + Nicotine_3
10	Water + Nicotine	Hand Scored	Hand Scored - Water + Nicotine	Q2	13		Water + Nicotine_4
10	Water + Nicotine	Hand Scored	Hand Scored - Water + Nicotine	Q2	63		Water + Nicotine_5
10	Water + Nicotine	Hand Scored	Hand Scored - Water + Nicotine	Q2	76		Water + Nicotine_6
10	Air	Hand Scored	Hand Scored - Air	Q2	17		Air_1
10	Air	Hand Scored	Hand Scored - Air	Q2	32		Air_2
10	Air	Hand Scored	Hand Scored - Air	Q2	20		Air_3
10	Air	Hand Scored	Hand Scored - Air	Q2	3		Air_5
11	Water	Hand Scored	Hand Scored - Water	Q2	3		Water_2
11	Water	Hand Scored	Hand Scored - Water	Q2	5		Water_3
11	Water	Hand Scored	Hand Scored - Water	Q2	1		Water_4
11	Water	Hand Scored	Hand Scored - Water	Q2	1		Water_5
11	Water	Hand Scored	Hand Scored - Water	Q2	7		Water_6
11	Water + Nicotine	Hand Scored	Hand Scored - Water + Nicotine	Q2	13		Water + Nicotine_1
11	Water + Nicotine	Hand Scored	Hand Scored - Water + Nicotine	Q2	5		Water + Nicotine_2
11	Water + Nicotine	Hand Scored	Hand Scored - Water + Nicotine	Q2	5		Water + Nicotine_3
11	Water + Nicotine	Hand Scored	Hand Scored - Water + Nicotine	Q2	15		Water + Nicotine_4
11	Water + Nicotine	Hand Scored	Hand Scored - Water + Nicotine	Q2	26		Water + Nicotine_5
11	Water + Nicotine	Hand Scored	Hand Scored - Water + Nicotine	Q2	0		Water + Nicotine_6
11	Air	Hand Scored	Hand Scored - Air	Q2	22		Air_1
11	Air	Hand Scored	Hand Scored - Air	Q2	5		Air_2
11	Air	Hand Scored	Hand Scored - Air	Q2	1		Air_3
11	Air	Hand Scored	Hand Scored - Air	Q2	5		Air_5
11	Air	Hand Scored	Hand Scored - Air	Q2	11		Air_6
12	Water	Hand Scored	Hand Scored - Water	Q2	0		Water_2
12	Water	Hand Scored	Hand Scored - Water	Q2	9		Water_3
12	Water	Hand Scored	Hand Scored - Water	Q2	2		Water_4
12	Water	Hand Scored	Hand Scored - Water	Q2	1		Water_5
12	Water	Hand Scored	Hand Scored - Water	Q2	3		Water_6
12	Water + Nicotine	Hand Scored	Hand Scored - Water + Nicotine	Q2	6		Water + Nicotine_1
12	Water + Nicotine	Hand Scored	Hand Scored - Water + Nicotine	Q2	0		Water + Nicotine_2
12	Water + Nicotine	Hand Scored	Hand Scored - Water + Nicotine	Q2	36		Water + Nicotine_3
12	Water + Nicotine	Hand Scored	Hand Scored - Water + Nicotine	Q2	9		Water + Nicotine_4
12	Water + Nicotine	Hand Scored	Hand Scored - Water + Nicotine	Q2	3		Water + Nicotine_5
12	Water + Nicotine	Hand Scored	Hand Scored - Water + Nicotine	Q2	1		Water + Nicotine_6
12	Air	Hand Scored	Hand Scored - Air	Q2	40		Air_1
12	Air	Hand Scored	Hand Scored - Air	Q2	21		Air_2
12	Air	Hand Scored	Hand Scored - Air	Q2	1		Air_3
12	Air	Hand Scored	Hand Scored - Air	Q2	40		Air_5
12	Air	Hand Scored	Hand Scored - Air	Q2	35		Air_6
13	Water	Hand Scored	Hand Scored - Water	Q2	0		Water_2
13	Water	Hand Scored	Hand Scored - Water	Q2	60		Water_3
13	Water	Hand Scored	Hand Scored - Water	Q2	1		Water_4
13	Water	Hand Scored	Hand Scored - Water	Q2	0		Water_5
13	Water	Hand Scored	Hand Scored - Water	Q2	23		Water_6
13	Water + Nicotine	Hand Scored	Hand Scored - Water + Nicotine	Q2	8		Water + Nicotine_1
13	Water + Nicotine	Hand Scored	Hand Scored - Water + Nicotine	Q2	0		Water + Nicotine_2
13	Water + Nicotine	Hand Scored	Hand Scored - Water + Nicotine	Q2	4		Water + Nicotine_3
13	Water + Nicotine	Hand Scored	Hand Scored - Water + Nicotine	Q2	14		Water + Nicotine_4
13	Water + Nicotine	Hand Scored	Hand Scored - Water + Nicotine	Q2	84		Water + Nicotine_5
13	Water + Nicotine	Hand Scored	Hand Scored - Water + Nicotine	Q2	0		Water + Nicotine_6
13	Air	Hand Scored	Hand Scored - Air	Q2	20		Air_1
13	Air	Hand Scored	Hand Scored - Air	Q2	26		Air_2
13	Air	Hand Scored	Hand Scored - Air	Q2	19		Air_3
13	Air	Hand Scored	Hand Scored - Air	Q2	0		Air_5
13	Air	Hand Scored	Hand Scored - Air	Q2	18		Air_6
14	Water	Hand Scored	Hand Scored - Water	Q2	0		Water_2
14	Water	Hand Scored	Hand Scored - Water	Q2	11		Water_3
14	Water	Hand Scored	Hand Scored - Water	Q2	0		Water_4
14	Water	Hand Scored	Hand Scored - Water	Q2	0		Water_5
14	Water + Nicotine	Hand Scored	Hand Scored - Water + Nicotine	Q2	5		Water + Nicotine_1
14	Water + Nicotine	Hand Scored	Hand Scored - Water + Nicotine	Q2	36		Water + Nicotine_2
14	Water + Nicotine	Hand Scored	Hand Scored - Water + Nicotine	Q2	11		Water + Nicotine_3
14	Water + Nicotine	Hand Scored	Hand Scored - Water + Nicotine	Q2	26		Water + Nicotine_4
14	Water + Nicotine	Hand Scored	Hand Scored - Water + Nicotine	Q2	1		Water + Nicotine_5
14	Water + Nicotine	Hand Scored	Hand Scored - Water + Nicotine	Q2	0		Water + Nicotine_6
14	Air	Hand Scored	Hand Scored - Air	Q2	16		Air_1
14	Air	Hand Scored	Hand Scored - Air	Q2	24		Air_2
14	Air	Hand Scored	Hand Scored - Air	Q2	16		Air_3
14	Air	Hand Scored	Hand Scored - Air	Q2	43		Air_5
14	Air	Hand Scored	Hand Scored - Air	Q2	1		Air_6
1	Water	SLEAP	SLEAP - Water	Q2	17.2	0.41651	Water_1
1	Water	SLEAP	SLEAP - Water	Q2	14.8333	0.363525	Water_2
1	Water	SLEAP	SLEAP - Water	Q2	6.16667	0.179785	Water_3
1	Water	SLEAP	SLEAP - Water	Q2	0	0	Water_4
1	Water	SLEAP	SLEAP - Water	Q2	14.4667	0.839597	Water_5
1	Water	SLEAP	SLEAP - Water	Q2	17.1	0.936801	Water_6
1	Water + Nicotine	SLEAP	SLEAP - Water + Nicotine	Q2	24.2	0.500532	Water + Nicotine_1
1	Water + Nicotine	SLEAP	SLEAP - Water + Nicotine	Q2	12.8333	0.231355	Water + Nicotine_2
1	Water + Nicotine	SLEAP	SLEAP - Water + Nicotine	Q2	5.83333	0.176168	Water + Nicotine_3
1	Water + Nicotine	SLEAP	SLEAP - Water + Nicotine	Q2	18.8	1.12891	Water + Nicotine_4
1	Water + Nicotine	SLEAP	SLEAP - Water + Nicotine	Q2	21.1	0.426467	Water + Nicotine_5
1	Water + Nicotine	SLEAP	SLEAP - Water + Nicotine	Q2	12.2	0.575685	Water + Nicotine_6
1	Air	SLEAP	SLEAP - Air	Q2	15.0667	0.395027	Air_1
1	Air	SLEAP	SLEAP - Air	Q2	17	1.00072	Air_2
1	Air	SLEAP	SLEAP - Air	Q2	10.7333	0.189719	Air_3
1	Air	SLEAP	SLEAP - Air	Q2	15.0667	0.603999	Air_4
1	Air	SLEAP	SLEAP - Air	Q2	16.8333	0.280166	Air_5
1	Air	SLEAP	SLEAP - Air	Q2	16.9333	0.618088	Air_6
2	Water	SLEAP	SLEAP - Water	Q2	8.1	0.202799	Water_1
2	Water	SLEAP	SLEAP - Water	Q2	16.4	0.417304	Water_2
2	Water	SLEAP	SLEAP - Water	Q2	6	0.216619	Water_3
2	Water	SLEAP	SLEAP - Water	Q2	2.63333	0.165615	Water_4
2	Water	SLEAP	SLEAP - Water	Q2	7.1	0.0344144	Water_5
2	Water	SLEAP	SLEAP - Water	Q2	4.56667	0.176515	Water_6
2	Water + Nicotine	SLEAP	SLEAP - Water + Nicotine	Q2	36.8333	0.00654239	Water + Nicotine_2
2	Water + Nicotine	SLEAP	SLEAP - Water + Nicotine	Q2	24.5	0.408745	Water + Nicotine_3
2	Water + Nicotine	SLEAP	SLEAP - Water + Nicotine	Q2	18.0333	0.441992	Water + Nicotine_4
2	Water + Nicotine	SLEAP	SLEAP - Water + Nicotine	Q2	9.43333	0.171209	Water + Nicotine_5
2	Water + Nicotine	SLEAP	SLEAP - Water + Nicotine	Q2	16.1667	0.14707	Water + Nicotine_6
2	Air	SLEAP	SLEAP - Air	Q2	16.8	0.591156	Air_1
2	Air	SLEAP	SLEAP - Air	Q2	11.4	0.810503	Air_2
2	Air	SLEAP	SLEAP - Air	Q2	19.6667	1.96299	Air_3
2	Air	SLEAP	SLEAP - Air	Q2	22.4667	1.09485	Air_4
2	Air	SLEAP	SLEAP - Air	Q2	13.2667	0.215173	Air_5
2	Air	SLEAP	SLEAP - Air	Q2	30.1	0.48266	Air_6
3	Water	SLEAP	SLEAP - Water	Q2	43.7	0.280487	Water_1
3	Water	SLEAP	SLEAP - Water	Q2	20.37	0.470332	Water_2
3	Water	SLEAP	SLEAP - Water	Q2	4.67	0.410183	Water_3
3	Water	SLEAP	SLEAP - Water	Q2	0.53	0.00557493	Water_4
3	Water	SLEAP	SLEAP - Water	Q2	1.07	0.156555	Water_5
3	Water + Nicotine	SLEAP	SLEAP - Water	Q2	53.23	0.703101	Water + Nicotine_1
3	Water + Nicotine	SLEAP	SLEAP - Water	Q2	25.67	0.607338	Water + Nicotine_2
3	Water + Nicotine	SLEAP	SLEAP - Water	Q2	23.6	0.252463	Water + Nicotine_3
3	Water + Nicotine	SLEAP	SLEAP - Water	Q2	24.3	0.939785	Water + Nicotine_4
3	Water + Nicotine	SLEAP	SLEAP - Water	Q2	13.9	0.652986	Water + Nicotine_5
3	Water + Nicotine	SLEAP	SLEAP - Water	Q2	14.83	0.424748	Water + Nicotine_6
3	Air	SLEAP	SLEAP - Water	Q2	27.6	0.644915	Air_1
3	Air	SLEAP	SLEAP - Water	Q2	15.77	0.845473	Air_2
3	Air	SLEAP	SLEAP - Water	Q2	16.5	1.08265	Air_3
3	Air	SLEAP	SLEAP - Water	Q2	13.17	0.399482	Air_4
3	Air	SLEAP	SLEAP - Water	Q2	19.77	0.254379	Air_5
3	Air	SLEAP	SLEAP - Water	Q2	10.13	0.510077	Air_6
4	Water	SLEAP	SLEAP - Water	Q2	0	0	Water_1
4	Water	SLEAP	SLEAP - Water	Q2	39.8667	0.194974	Water_2
4	Water	SLEAP	SLEAP - Water	Q2	11.2667	0.399499	Water_3
4	Water	SLEAP	SLEAP - Water	Q2	22.4667	0.263963	Water_4
4	Water	SLEAP	SLEAP - Water	Q2	12.3	0.609728	Water_5
4	Water	SLEAP	SLEAP - Water	Q2	10.9	0.195975	Water_6
4	Water + Nicotine	SLEAP	SLEAP - Water + Nicotine	Q2	0	0	Water + Nicotine_1
4	Water + Nicotine	SLEAP	SLEAP - Water + Nicotine	Q2	18.7333	0.193978	Water + Nicotine_2
4	Water + Nicotine	SLEAP	SLEAP - Water + Nicotine	Q2	5.73333	0.184346	Water + Nicotine_3
4	Water + Nicotine	SLEAP	SLEAP - Water + Nicotine	Q2	8.46667	0.357248	Water + Nicotine_5
4	Water + Nicotine	SLEAP	SLEAP - Water + Nicotine	Q2	12.0667	0.383189	Water + Nicotine_6
4	Air	SLEAP	SLEAP - Air	Q2	18.6	0.543628	Air_1
4	Air	SLEAP	SLEAP - Air	Q2	29.6333	1.33634	Air_2
4	Air	SLEAP	SLEAP - Air	Q2	16.0333	1.00562	Air_3
4	Air	SLEAP	SLEAP - Air	Q2	4.2	0.179125	Air_4
4	Air	SLEAP	SLEAP - Air	Q2	10.2667	0.231896	Air_5
4	Air	SLEAP	SLEAP - Air	Q2	1.33333	0.153102	Air_6
5	Water	SLEAP	SLEAP - Water	Q2	0	0	Water_2
5	Water	SLEAP	SLEAP - Water	Q2	10.67	0.427644	Water_3
5	Water	SLEAP	SLEAP - Water	Q2	0	0	Water_4
5	Water	SLEAP	SLEAP - Water	Q2	1.1	0.156393	Water_5
5	Water	SLEAP	SLEAP - Water	Q2	13.93	0.856925	Water_6
5	Water + Nicotine	SLEAP	SLEAP - Water + Nicotine	Q2	15.7	0.391714	Water + Nicotine_1
5	Water + Nicotine	SLEAP	SLEAP - Water + Nicotine	Q2	6.13	0.193556	Water + Nicotine_2
5	Water + Nicotine	SLEAP	SLEAP - Water + Nicotine	Q2	15.7	0.415876	Water + Nicotine_3
5	Water + Nicotine	SLEAP	SLEAP - Water + Nicotine	Q2	19.6	0.774506	Water + Nicotine_4
5	Water + Nicotine	SLEAP	SLEAP - Water + Nicotine	Q2	44.87	0.607203	Water + Nicotine_6
5	Air	SLEAP	SLEAP - Air	Q2	0	0	Air_1
5	Air	SLEAP	SLEAP - Air	Q2	17.2	0.586444	Air_2
5	Air	SLEAP	SLEAP - Air	Q2	1.53	0.158035	Air_3
5	Air	SLEAP	SLEAP - Air	Q2	11.87	0.664932	Air_4
5	Air	SLEAP	SLEAP - Air	Q2	23.93	0.588515	Air_5
5	Air	SLEAP	SLEAP - Air	Q2	23.47	1.02978	Air_6
6	Water	SLEAP	SLEAP - Water	Q2	20.6	0.205616	Water_2
6	Water	SLEAP	SLEAP - Water	Q2	12.8	0.626506	Water_3
6	Water	SLEAP	SLEAP - Water	Q2	31.9333	0.315357	Water_4
6	Water	SLEAP	SLEAP - Water	Q2	2.3	0.203296	Water_5
6	Water	SLEAP	SLEAP - Water	Q2	24.0333	1.01333	Water_6
6	Water + Nicotine	SLEAP	SLEAP - Water + Nicotine	Q2	0	0	Water + Nicotine_1
6	Water + Nicotine	SLEAP	SLEAP - Water + Nicotine	Q2	4.26667	0.178784	Water + Nicotine_2
6	Water + Nicotine	SLEAP	SLEAP - Water + Nicotine	Q2	25.9	0.639865	Water + Nicotine_3
6	Water + Nicotine	SLEAP	SLEAP - Water + Nicotine	Q2	18.2667	1.05422	Water + Nicotine_4
6	Water + Nicotine	SLEAP	SLEAP - Water + Nicotine	Q2	4.63333	0.290075	Water + Nicotine_5
6	Water + Nicotine	SLEAP	SLEAP - Water + Nicotine	Q2	39.8667	0.592396	Water + Nicotine_6
6	Air	SLEAP	SLEAP - Air	Q2	16.9333	0.664936	Air_1
6	Air	SLEAP	SLEAP - Air	Q2	31.4667	0.764828	Air_2
6	Air	SLEAP	SLEAP - Air	Q2	9.7	0.760475	Air_3
6	Air	SLEAP	SLEAP - Air	Q2	36.2	0.296755	Air_4
6	Air	SLEAP	SLEAP - Air	Q2	2.86667	0.167884	Air_5
6	Air	SLEAP	SLEAP - Air	Q2	32.2	0.839204	Air_6
7	Water	SLEAP	SLEAP - Water	Q2	57.8	0.491103	Water_2
7	Water	SLEAP	SLEAP - Water	Q2	67.6	0.52106	Water_3
7	Water	SLEAP	SLEAP - Water	Q2	3.6	0.0493869	Water_4
7	Water	SLEAP	SLEAP - Water	Q2	0	0	Water_5
7	Water	SLEAP	SLEAP - Water	Q2	2	0.179068	Water_6
7	Water + Nicotine	SLEAP	SLEAP - Water + Nicotine	Q2	0	0	Water + Nicotine_1
7	Water + Nicotine	SLEAP	SLEAP - Water + Nicotine	Q2	106.5	0.56616	Water + Nicotine_2
7	Water + Nicotine	SLEAP	SLEAP - Water + Nicotine	Q2	19.4333	0.414802	Water + Nicotine_3
7	Water + Nicotine	SLEAP	SLEAP - Water + Nicotine	Q2	23.1667	0.820129	Water + Nicotine_4
7	Water + Nicotine	SLEAP	SLEAP - Water + Nicotine	Q2	1.53333	0.161888	Water + Nicotine_5
7	Water + Nicotine	SLEAP	SLEAP - Water + Nicotine	Q2	0	0	Water + Nicotine_6
7	Air	SLEAP	SLEAP - Air	Q2	15.3333	0.582897	Air_1
7	Air	SLEAP	SLEAP - Air	Q2	26.1	0.277569	Air_2
7	Air	SLEAP	SLEAP - Air	Q2	18.7333	1.43092	Air_3
7	Air	SLEAP	SLEAP - Air	Q2	17.3667	0.462087	Air_5
7	Air	SLEAP	SLEAP - Air	Q2	14.9	0.609112	Air_6
8	Water	SLEAP	SLEAP - Water	Q2	17.7667	0.239557	Water_2
8	Water	SLEAP	SLEAP - Water	Q2	2.36667	0.181162	Water_3
8	Water	SLEAP	SLEAP - Water	Q2	61.8333	0.205252	Water_4
8	Water	SLEAP	SLEAP - Water	Q2	0	0	Water_5
8	Water	SLEAP	SLEAP - Water	Q2	11.3	0.237454	Water_6
8	Water + Nicotine	SLEAP	SLEAP - Water + Nicotine	Q2	51.5667	0.624032	Water + Nicotine_1
8	Water + Nicotine	SLEAP	SLEAP - Water + Nicotine	Q2	11.4333	0.211694	Water + Nicotine_2
8	Water + Nicotine	SLEAP	SLEAP - Water + Nicotine	Q2	4.16667	0.175241	Water + Nicotine_3
8	Water + Nicotine	SLEAP	SLEAP - Water + Nicotine	Q2	12.8	0.591665	Water + Nicotine_4
8	Water + Nicotine	SLEAP	SLEAP - Water + Nicotine	Q2	1.56667	0.145283	Water + Nicotine_5
8	Water + Nicotine	SLEAP	SLEAP - Water + Nicotine	Q2	49.4	0.544666	Water + Nicotine_6
8	Air	SLEAP	SLEAP - Air	Q2	30.7	0.758961	Air_1
8	Air	SLEAP	SLEAP - Air	Q2	5.33333	0.219768	Air_2
8	Air	SLEAP	SLEAP - Air	Q2	19.9667	1.42416	Air_3
8	Air	SLEAP	SLEAP - Air	Q2	27.3	0.868033	Air_5
8	Air	SLEAP	SLEAP - Air	Q2	17.2	0.639747	Air_6
9	Water	SLEAP	SLEAP - Water	Q2	16.9333	0.234278	Water_2
9	Water	SLEAP	SLEAP - Water	Q2	44.1	0.358636	Water_3
9	Water	SLEAP	SLEAP - Water	Q2	1.3	0.15931	Water_4
9	Water	SLEAP	SLEAP - Water	Q2	8	0.197205	Water_5
9	Water	SLEAP	SLEAP - Water	Q2	27.4667	0.48481	Water_6
9	Water + Nicotine	SLEAP	SLEAP - Water + Nicotine	Q2	22.5333	0.266804	Water + Nicotine_1
9	Water + Nicotine	SLEAP	SLEAP - Water + Nicotine	Q2	0	0	Water + Nicotine_2
9	Water + Nicotine	SLEAP	SLEAP - Water + Nicotine	Q2	21.9667	0.569969	Water + Nicotine_3
9	Water + Nicotine	SLEAP	SLEAP - Water + Nicotine	Q2	9.26667	0.384974	Water + Nicotine_4
9	Water + Nicotine	SLEAP	SLEAP - Water + Nicotine	Q2	8.56667	0.0349274	Water + Nicotine_6
9	Air	SLEAP	SLEAP - Air	Q2	3.4	0.174791	Air_1
9	Air	SLEAP	SLEAP - Air	Q2	74.2333	0.693338	Air_2
9	Air	SLEAP	SLEAP - Air	Q2	5.06667	0.336568	Air_3
9	Air	SLEAP	SLEAP - Air	Q2	2.6	0.167192	Air_5
9	Air	SLEAP	SLEAP - Air	Q2	0	0	Air_6
10	Water	SLEAP	SLEAP - Water	Q2	80.8	0.47301	Water_2
10	Water	SLEAP	SLEAP - Water	Q2	2.66667	0.166492	Water_3
10	Water	SLEAP	SLEAP - Water	Q2	0	0	Water_4
10	Water	SLEAP	SLEAP - Water	Q2	0	0.392081	Water_5
10	Water	SLEAP	SLEAP - Water	Q2	30.5333	0.906231	Water_6
10	Water + Nicotine	SLEAP	SLEAP - Water + Nicotine	Q2	26	0.286154	Water + Nicotine_1
10	Water + Nicotine	SLEAP	SLEAP - Water + Nicotine	Q2	117.533	1.03481	Water + Nicotine_2
10	Water + Nicotine	SLEAP	SLEAP - Water + Nicotine	Q2	2.83333	0.196714	Water + Nicotine_3
10	Water + Nicotine	SLEAP	SLEAP - Water + Nicotine	Q2	12.5333	0.580752	Water + Nicotine_4
10	Water + Nicotine	SLEAP	SLEAP - Water + Nicotine	Q2	66.6	0.349592	Water + Nicotine_5
10	Water + Nicotine	SLEAP	SLEAP - Water + Nicotine	Q2	82.1	0.500321	Water + Nicotine_6
10	Air	SLEAP	SLEAP - Air	Q2	18.0333	0.607073	Air_1
10	Air	SLEAP	SLEAP - Air	Q2	27.7667	0.398919	Air_2
10	Air	SLEAP	SLEAP - Air	Q2	18.2667	1.37736	Air_3
10	Air	SLEAP	SLEAP - Air	Q2	2.43333	0.160736	Air_5
11	Water	SLEAP	SLEAP - Water	Q2	3.13333	0.164086	Water_2
11	Water	SLEAP	SLEAP - Water	Q2	4.96667	0.182818	Water_3
11	Water	SLEAP	SLEAP - Water	Q2	1.63333	0.144941	Water_4
11	Water	SLEAP	SLEAP - Water	Q2	1.6	0.157233	Water_5
11	Water	SLEAP	SLEAP - Water	Q2	8.9	0.190804	Water_6
11	Water + Nicotine	SLEAP	SLEAP - Water + Nicotine	Q2	12.9333	0.242275	Water + Nicotine_1
11	Water + Nicotine	SLEAP	SLEAP - Water + Nicotine	Q2	5.2	0.203931	Water + Nicotine_2
11	Water + Nicotine	SLEAP	SLEAP - Water + Nicotine	Q2	5	0.187209	Water + Nicotine_3
11	Water + Nicotine	SLEAP	SLEAP - Water + Nicotine	Q2	15.8333	1.26797	Water + Nicotine_4
11	Water + Nicotine	SLEAP	SLEAP - Water + Nicotine	Q2	34.3333	0.799835	Water + Nicotine_5
11	Water + Nicotine	SLEAP	SLEAP - Water + Nicotine	Q2	0	1.46354	Water + Nicotine_6
11	Air	SLEAP	SLEAP - Air	Q2	21	0.631132	Air_1
11	Air	SLEAP	SLEAP - Air	Q2	6.33333	0.167334	Air_2
11	Air	SLEAP	SLEAP - Air	Q2	1.26667	0.157491	Air_3
11	Air	SLEAP	SLEAP - Air	Q2	4.76667	0.179479	Air_5
11	Air	SLEAP	SLEAP - Air	Q2	11.0333	0.531028	Air_6
12	Water	SLEAP	SLEAP - Water	Q2	0	0	Water_2
12	Water	SLEAP	SLEAP - Water	Q2	11.1333	0.441852	Water_3
12	Water	SLEAP	SLEAP - Water	Q2	2.7	0.152858	Water_4
12	Water	SLEAP	SLEAP - Water	Q2	1.6	0.145238	Water_5
12	Water	SLEAP	SLEAP - Water	Q2	3.26667	0.166078	Water_6
12	Water + Nicotine	SLEAP	SLEAP - Water + Nicotine	Q2	5.93333	0.185572	Water + Nicotine_1
12	Water + Nicotine	SLEAP	SLEAP - Water + Nicotine	Q2	0.8	0.00654239	Water + Nicotine_2
12	Water + Nicotine	SLEAP	SLEAP - Water + Nicotine	Q2	26.9	0.408745	Water + Nicotine_3
12	Water + Nicotine	SLEAP	SLEAP - Water + Nicotine	Q2	16.3333	0.441992	Water + Nicotine_4
12	Water + Nicotine	SLEAP	SLEAP - Water + Nicotine	Q2	2.83333	0.171209	Water + Nicotine_5
12	Water + Nicotine	SLEAP	SLEAP - Water + Nicotine	Q2	1.76667	0.14707	Water + Nicotine_6
12	Air	SLEAP	SLEAP - Air	Q2	30.7667	0.768536	Air_1
12	Air	SLEAP	SLEAP - Air	Q2	20.8	0.463623	Air_2
12	Air	SLEAP	SLEAP - Air	Q2	1.03333	0.174122	Air_3
12	Air	SLEAP	SLEAP - Air	Q2	44	1.00026	Air_5
12	Air	SLEAP	SLEAP - Air	Q2	37.3	0.900435	Air_6
13	Water	SLEAP	SLEAP - Water	Q2	0	0	Water_2
13	Water	SLEAP	SLEAP - Water	Q2	60.7667	0.209073	Water_3
13	Water	SLEAP	SLEAP - Water	Q2	2	0.170915	Water_4
13	Water	SLEAP	SLEAP - Water	Q2	0	0	Water_5
13	Water	SLEAP	SLEAP - Water	Q2	21.6667	0.915175	Water_6
13	Water + Nicotine	SLEAP	SLEAP - Water + Nicotine	Q2	8.2	0.172112	Water + Nicotine_1
13	Water + Nicotine	SLEAP	SLEAP - Water + Nicotine	Q2	0	0	Water + Nicotine_2
13	Water + Nicotine	SLEAP	SLEAP - Water + Nicotine	Q2	3.83333	0.104215	Water + Nicotine_3
13	Water + Nicotine	SLEAP	SLEAP - Water + Nicotine	Q2	20	1.11625	Water + Nicotine_4
13	Water + Nicotine	SLEAP	SLEAP - Water + Nicotine	Q2	79.3333	0.495486	Water + Nicotine_5
13	Water + Nicotine	SLEAP	SLEAP - Water + Nicotine	Q2	0	0	Water + Nicotine_6
13	Air	SLEAP	SLEAP - Air	Q2	22.1667	0.84288	Air_1
13	Air	SLEAP	SLEAP - Air	Q2	27.9667	0.430576	Air_2
13	Air	SLEAP	SLEAP - Air	Q2	20.6667	1.31354	Air_3
13	Air	SLEAP	SLEAP - Air	Q2	0	0	Air_5
13	Air	SLEAP	SLEAP - Air	Q2	17.6667	0.592533	Air_6
14	Water	SLEAP	SLEAP - Water	Q2	0	0	Water_2
14	Water	SLEAP	SLEAP - Water	Q2	10.0667	0.203489	Water_3
14	Water	SLEAP	SLEAP - Water	Q2	0	0	Water_4
14	Water	SLEAP	SLEAP - Water	Q2	0	0	Water_5
14	Water + Nicotine	SLEAP	SLEAP - Water + Nicotine	Q2	4.86667	0.196041	Water + Nicotine_1
14	Water + Nicotine	SLEAP	SLEAP - Water + Nicotine	Q2	36.8	0.429751	Water + Nicotine_2
14	Water + Nicotine	SLEAP	SLEAP - Water + Nicotine	Q2	11.7667	0.375194	Water + Nicotine_3
14	Water + Nicotine	SLEAP	SLEAP - Water + Nicotine	Q2	24.6	2.185	Water + Nicotine_4
14	Water + Nicotine	SLEAP	SLEAP - Water + Nicotine	Q2	1.1	0.153728	Water + Nicotine_5
14	Water + Nicotine	SLEAP	SLEAP - Water + Nicotine	Q2	0	0	Water + Nicotine_6
14	Air	SLEAP	SLEAP - Air	Q2	16.8667	0.812132	Air_1
14	Air	SLEAP	SLEAP - Air	Q2	28.7333	0.503294	Air_2
14	Air	SLEAP	SLEAP - Air	Q2	16.1667	1.08379	Air_3
14	Air	SLEAP	SLEAP - Air	Q2	42.4	0.932041	Air_5
14	Air	SLEAP	SLEAP - Air	Q2	0.766667	0.151548	Air_6
1	Water	Hand Scored	Hand Scored - Water	Q3	20		Water_1
1	Water	Hand Scored	Hand Scored - Water	Q3	20		Water_2
1	Water	Hand Scored	Hand Scored - Water	Q3	5		Water_3
1	Water	Hand Scored	Hand Scored - Water	Q3	0		Water_4
1	Water	Hand Scored	Hand Scored - Water	Q3	41		Water_5
1	Water	Hand Scored	Hand Scored - Water	Q3	18		Water_6
1	Water + Nicotine	Hand Scored	Hand Scored - Water + Nicotine	Q3	11		Water + Nicotine_1
1	Water + Nicotine	Hand Scored	Hand Scored - Water + Nicotine	Q3	9		Water + Nicotine_2
1	Water + Nicotine	Hand Scored	Hand Scored - Water + Nicotine	Q3	7		Water + Nicotine_3
1	Water + Nicotine	Hand Scored	Hand Scored - Water + Nicotine	Q3	19		Water + Nicotine_4
1	Water + Nicotine	Hand Scored	Hand Scored - Water + Nicotine	Q3	18		Water + Nicotine_5
1	Water + Nicotine	Hand Scored	Hand Scored - Water + Nicotine	Q3	10		Water + Nicotine_6
1	Air	Hand Scored	Hand Scored - Air	Q3	26		Air_1
1	Air	Hand Scored	Hand Scored - Air	Q3	18		Air_2
1	Air	Hand Scored	Hand Scored - Air	Q3	0		Air_3
1	Air	Hand Scored	Hand Scored - Air	Q3	12		Air_4
1	Air	Hand Scored	Hand Scored - Air	Q3	12		Air_5
1	Air	Hand Scored	Hand Scored - Air	Q3	14		Air_6
2	Water	Hand Scored	Hand Scored - Water	Q3	13		Water_1
2	Water	Hand Scored	Hand Scored - Water	Q3	12		Water_2
2	Water	Hand Scored	Hand Scored - Water	Q3	5		Water_3
2	Water	Hand Scored	Hand Scored - Water	Q3	3		Water_4
2	Water	Hand Scored	Hand Scored - Water	Q3	0		Water_5
2	Water	Hand Scored	Hand Scored - Water	Q3	4		Water_6
2	Water + Nicotine	Hand Scored	Hand Scored - Water + Nicotine	Q3	25		Water + Nicotine_2
2	Water + Nicotine	Hand Scored	Hand Scored - Water + Nicotine	Q3	22		Water + Nicotine_3
2	Water + Nicotine	Hand Scored	Hand Scored - Water + Nicotine	Q3	20		Water + Nicotine_4
2	Water + Nicotine	Hand Scored	Hand Scored - Water + Nicotine	Q3	75		Water + Nicotine_5
2	Water + Nicotine	Hand Scored	Hand Scored - Water + Nicotine	Q3	29		Water + Nicotine_6
2	Air	Hand Scored	Hand Scored - Air	Q3	22		Air_1
2	Air	Hand Scored	Hand Scored - Air	Q3	13		Air_2
2	Air	Hand Scored	Hand Scored - Air	Q3	25		Air_3
2	Air	Hand Scored	Hand Scored - Air	Q3	19		Air_4
2	Air	Hand Scored	Hand Scored - Air	Q3	28		Air_5
2	Air	Hand Scored	Hand Scored - Air	Q3	21		Air_6
3	Water	Hand Scored	Hand Scored - Water	Q3	0		Water_1
3	Water	Hand Scored	Hand Scored - Water	Q3	5		Water_2
3	Water	Hand Scored	Hand Scored - Water	Q3	4		Water_3
3	Water	Hand Scored	Hand Scored - Water	Q3	0		Water_4
3	Water	Hand Scored	Hand Scored - Water	Q3	14		Water_5
3	Water + Nicotine	Hand Scored	Hand Scored - Water + Nicotine	Q3	1		Water + Nicotine_1
3	Water + Nicotine	Hand Scored	Hand Scored - Water + Nicotine	Q3	10		Water + Nicotine_2
3	Water + Nicotine	Hand Scored	Hand Scored - Water + Nicotine	Q3	17		Water + Nicotine_3
3	Water + Nicotine	Hand Scored	Hand Scored - Water + Nicotine	Q3	17		Water + Nicotine_4
3	Water + Nicotine	Hand Scored	Hand Scored - Water + Nicotine	Q3	31		Water + Nicotine_5
3	Water + Nicotine	Hand Scored	Hand Scored - Water + Nicotine	Q3	23		Water + Nicotine_6
3	Air	Hand Scored	Hand Scored - Air	Q3	28		Air_1
3	Air	Hand Scored	Hand Scored - Air	Q3	21		Air_2
3	Air	Hand Scored	Hand Scored - Air	Q3	17		Air_3
3	Air	Hand Scored	Hand Scored - Air	Q3	25		Air_4
3	Air	Hand Scored	Hand Scored - Air	Q3	13		Air_5
3	Air	Hand Scored	Hand Scored - Air	Q3	15		Air_6
4	Water	Hand Scored	Hand Scored - Water	Q3	0		Water_1
4	Water	Hand Scored	Hand Scored - Water	Q3	0		Water_2
4	Water	Hand Scored	Hand Scored - Water	Q3	14		Water_3
4	Water	Hand Scored	Hand Scored - Water	Q3	7		Water_4
4	Water	Hand Scored	Hand Scored - Water	Q3	11		Water_5
4	Water	Hand Scored	Hand Scored - Water	Q3	5		Water_6
4	Water + Nicotine	Hand Scored	Hand Scored - Water + Nicotine	Q3	0		Water + Nicotine_1
4	Water + Nicotine	Hand Scored	Hand Scored - Water + Nicotine	Q3	0		Water + Nicotine_2
4	Water + Nicotine	Hand Scored	Hand Scored - Water + Nicotine	Q3	26		Water + Nicotine_3
4	Water + Nicotine	Hand Scored	Hand Scored - Water + Nicotine	Q3	8		Water + Nicotine_5
4	Water + Nicotine	Hand Scored	Hand Scored - Water + Nicotine	Q3	10		Water + Nicotine_6
4	Air	Hand Scored	Hand Scored - Air	Q3	23		Air_1
4	Air	Hand Scored	Hand Scored - Air	Q3	25		Air_2
4	Air	Hand Scored	Hand Scored - Air	Q3	27		Air_3
4	Air	Hand Scored	Hand Scored - Air	Q3	3		Air_4
4	Air	Hand Scored	Hand Scored - Air	Q3	11		Air_5
4	Air	Hand Scored	Hand Scored - Air	Q3	1		Air_6
5	Water	Hand Scored	Hand Scored - Water	Q3	0		Water_2
5	Water	Hand Scored	Hand Scored - Water	Q3	12		Water_3
5	Water	Hand Scored	Hand Scored - Water	Q3	0		Water_4
5	Water	Hand Scored	Hand Scored - Water	Q3	1		Water_5
5	Water	Hand Scored	Hand Scored - Water	Q3	14		Water_6
5	Water + Nicotine	Hand Scored	Hand Scored - Water + Nicotine	Q3	16		Water + Nicotine_1
5	Water + Nicotine	Hand Scored	Hand Scored - Water + Nicotine	Q3	24		Water + Nicotine_2
5	Water + Nicotine	Hand Scored	Hand Scored - Water + Nicotine	Q3	19		Water + Nicotine_3
5	Water + Nicotine	Hand Scored	Hand Scored - Water + Nicotine	Q3	15		Water + Nicotine_4
5	Water + Nicotine	Hand Scored	Hand Scored - Water + Nicotine	Q3	16		Water + Nicotine_6
5	Air	Hand Scored	Hand Scored - Air	Q3	0		Air_1
5	Air	Hand Scored	Hand Scored - Air	Q3	17		Air_2
5	Air	Hand Scored	Hand Scored - Air	Q3	2		Air_3
5	Air	Hand Scored	Hand Scored - Air	Q3	13		Air_4
5	Air	Hand Scored	Hand Scored - Air	Q3	16		Air_5
5	Air	Hand Scored	Hand Scored - Air	Q3	22		Air_6
6	Water	Hand Scored	Hand Scored - Water	Q3	0		Water_2
6	Water	Hand Scored	Hand Scored - Water	Q3	17		Water_3
6	Water	Hand Scored	Hand Scored - Water	Q3	42		Water_4
6	Water	Hand Scored	Hand Scored - Water	Q3	1		Water_5
6	Water	Hand Scored	Hand Scored - Water	Q3	29		Water_6
6	Water + Nicotine	Hand Scored	Hand Scored - Water + Nicotine	Q3	0		Water + Nicotine_1
6	Water + Nicotine	Hand Scored	Hand Scored - Water + Nicotine	Q3	8		Water + Nicotine_2
6	Water + Nicotine	Hand Scored	Hand Scored - Water + Nicotine	Q3	24		Water + Nicotine_3
6	Water + Nicotine	Hand Scored	Hand Scored - Water + Nicotine	Q3	20		Water + Nicotine_4
6	Water + Nicotine	Hand Scored	Hand Scored - Water + Nicotine	Q3	22		Water + Nicotine_5
6	Water + Nicotine	Hand Scored	Hand Scored - Water + Nicotine	Q3	0		Water + Nicotine_6
6	Air	Hand Scored	Hand Scored - Air	Q3	23		Air_1
6	Air	Hand Scored	Hand Scored - Air	Q3	15		Air_2
6	Air	Hand Scored	Hand Scored - Air	Q3	8		Air_3
6	Air	Hand Scored	Hand Scored - Air	Q3	37		Air_4
6	Air	Hand Scored	Hand Scored - Air	Q3	6		Air_5
6	Air	Hand Scored	Hand Scored - Air	Q3	15		Air_6
7	Water	Hand Scored	Hand Scored - Water	Q3	0		Water_2
7	Water	Hand Scored	Hand Scored - Water	Q3	9		Water_3
7	Water	Hand Scored	Hand Scored - Water	Q3	0		Water_4
7	Water	Hand Scored	Hand Scored - Water	Q3	0		Water_5
7	Water	Hand Scored	Hand Scored - Water	Q3	16		Water_6
7	Water + Nicotine	Hand Scored	Hand Scored - Water + Nicotine	Q3	0		Water + Nicotine_1
7	Water + Nicotine	Hand Scored	Hand Scored - Water + Nicotine	Q3	0		Water + Nicotine_2
7	Water + Nicotine	Hand Scored	Hand Scored - Water + Nicotine	Q3	14		Water + Nicotine_3
7	Water + Nicotine	Hand Scored	Hand Scored - Water + Nicotine	Q3	25		Water + Nicotine_4
7	Water + Nicotine	Hand Scored	Hand Scored - Water + Nicotine	Q3	2		Water + Nicotine_5
7	Water + Nicotine	Hand Scored	Hand Scored - Water + Nicotine	Q3	0		Water + Nicotine_6
7	Air	Hand Scored	Hand Scored - Air	Q3	16		Air_1
7	Air	Hand Scored	Hand Scored - Air	Q3	21		Air_2
7	Air	Hand Scored	Hand Scored - Air	Q3	24		Air_3
7	Air	Hand Scored	Hand Scored - Air	Q3	22		Air_5
7	Air	Hand Scored	Hand Scored - Air	Q3	21		Air_6
8	Water	Hand Scored	Hand Scored - Water	Q3	101		Water_2
8	Water	Hand Scored	Hand Scored - Water	Q3	5		Water_3
8	Water	Hand Scored	Hand Scored - Water	Q3	0		Water_4
8	Water	Hand Scored	Hand Scored - Water	Q3	0		Water_5
8	Water	Hand Scored	Hand Scored - Water	Q3	19		Water_6
8	Water + Nicotine	Hand Scored	Hand Scored - Water + Nicotine	Q3	5		Water + Nicotine_1
8	Water + Nicotine	Hand Scored	Hand Scored - Water + Nicotine	Q3	90		Water + Nicotine_2
8	Water + Nicotine	Hand Scored	Hand Scored - Water + Nicotine	Q3	9		Water + Nicotine_3
8	Water + Nicotine	Hand Scored	Hand Scored - Water + Nicotine	Q3	20		Water + Nicotine_4
8	Water + Nicotine	Hand Scored	Hand Scored - Water + Nicotine	Q3	8		Water + Nicotine_5
8	Water + Nicotine	Hand Scored	Hand Scored - Water + Nicotine	Q3	0		Water + Nicotine_6
8	Air	Hand Scored	Hand Scored - Air	Q3	19		Air_1
8	Air	Hand Scored	Hand Scored - Air	Q3	41		Air_2
8	Air	Hand Scored	Hand Scored - Air	Q3	25		Air_3
8	Air	Hand Scored	Hand Scored - Air	Q3	19		Air_5
8	Air	Hand Scored	Hand Scored - Air	Q3	20		Air_6
9	Water	Hand Scored	Hand Scored - Water	Q3	8		Water_2
9	Water	Hand Scored	Hand Scored - Water	Q3	28		Water_3
9	Water	Hand Scored	Hand Scored - Water	Q3	1		Water_4
9	Water	Hand Scored	Hand Scored - Water	Q3	4		Water_5
9	Water	Hand Scored	Hand Scored - Water	Q3	25		Water_6
9	Water + Nicotine	Hand Scored	Hand Scored - Water + Nicotine	Q3	13		Water + Nicotine_1
9	Water + Nicotine	Hand Scored	Hand Scored - Water + Nicotine	Q3	0		Water + Nicotine_2
9	Water + Nicotine	Hand Scored	Hand Scored - Water + Nicotine	Q3	22		Water + Nicotine_3
9	Water + Nicotine	Hand Scored	Hand Scored - Water + Nicotine	Q3	13		Water + Nicotine_4
9	Water + Nicotine	Hand Scored	Hand Scored - Water + Nicotine	Q3	0		Water + Nicotine_6
9	Air	Hand Scored	Hand Scored - Air	Q3	3		Air_1
9	Air	Hand Scored	Hand Scored - Air	Q3	10		Air_2
9	Air	Hand Scored	Hand Scored - Air	Q3	9		Air_3
9	Air	Hand Scored	Hand Scored - Air	Q3	3		Air_5
9	Air	Hand Scored	Hand Scored - Air	Q3	0		Air_6
10	Water	Hand Scored	Hand Scored - Water	Q3	35		Water_2
10	Water	Hand Scored	Hand Scored - Water	Q3	3		Water_3
10	Water	Hand Scored	Hand Scored - Water	Q3	0		Water_4
10	Water	Hand Scored	Hand Scored - Water	Q3	0		Water_5
10	Water	Hand Scored	Hand Scored - Water	Q3	27		Water_6
10	Water + Nicotine	Hand Scored	Hand Scored - Water + Nicotine	Q3	19		Water + Nicotine_1
10	Water + Nicotine	Hand Scored	Hand Scored - Water + Nicotine	Q3	0		Water + Nicotine_2
10	Water + Nicotine	Hand Scored	Hand Scored - Water + Nicotine	Q3	7		Water + Nicotine_3
10	Water + Nicotine	Hand Scored	Hand Scored - Water + Nicotine	Q3	27		Water + Nicotine_4
10	Water + Nicotine	Hand Scored	Hand Scored - Water + Nicotine	Q3	0		Water + Nicotine_5
10	Water + Nicotine	Hand Scored	Hand Scored - Water + Nicotine	Q3	0		Water + Nicotine_6
10	Air	Hand Scored	Hand Scored - Air	Q3	19		Air_1
10	Air	Hand Scored	Hand Scored - Air	Q3	48		Air_2
10	Air	Hand Scored	Hand Scored - Air	Q3	14		Air_3
10	Air	Hand Scored	Hand Scored - Air	Q3	6		Air_5
11	Water	Hand Scored	Hand Scored - Water	Q3	5		Water_2
11	Water	Hand Scored	Hand Scored - Water	Q3	72		Water_3
11	Water	Hand Scored	Hand Scored - Water	Q3	3		Water_4
11	Water	Hand Scored	Hand Scored - Water	Q3	1		Water_5
11	Water	Hand Scored	Hand Scored - Water	Q3	5		Water_6
11	Water + Nicotine	Hand Scored	Hand Scored - Water + Nicotine	Q3	34		Water + Nicotine_1
11	Water + Nicotine	Hand Scored	Hand Scored - Water + Nicotine	Q3	113		Water + Nicotine_2
11	Water + Nicotine	Hand Scored	Hand Scored - Water + Nicotine	Q3	22		Water + Nicotine_3
11	Water + Nicotine	Hand Scored	Hand Scored - Water + Nicotine	Q3	16		Water + Nicotine_4
11	Water + Nicotine	Hand Scored	Hand Scored - Water + Nicotine	Q3	5		Water + Nicotine_5
11	Water + Nicotine	Hand Scored	Hand Scored - Water + Nicotine	Q3	0		Water + Nicotine_6
11	Air	Hand Scored	Hand Scored - Air	Q3	23		Air_1
11	Air	Hand Scored	Hand Scored - Air	Q3	48		Air_2
11	Air	Hand Scored	Hand Scored - Air	Q3	1		Air_3
11	Air	Hand Scored	Hand Scored - Air	Q3	4		Air_5
11	Air	Hand Scored	Hand Scored - Air	Q3	15		Air_6
12	Water	Hand Scored	Hand Scored - Water	Q3	0		Water_2
12	Water	Hand Scored	Hand Scored - Water	Q3	9		Water_3
12	Water	Hand Scored	Hand Scored - Water	Q3	117		Water_4
12	Water	Hand Scored	Hand Scored - Water	Q3	1		Water_5
12	Water	Hand Scored	Hand Scored - Water	Q3	12		Water_6
12	Water + Nicotine	Hand Scored	Hand Scored - Water + Nicotine	Q3	10		Water + Nicotine_1
12	Water + Nicotine	Hand Scored	Hand Scored - Water + Nicotine	Q3	0		Water + Nicotine_2
12	Water + Nicotine	Hand Scored	Hand Scored - Water + Nicotine	Q3	70		Water + Nicotine_3
12	Water + Nicotine	Hand Scored	Hand Scored - Water + Nicotine	Q3	19		Water + Nicotine_4
12	Water + Nicotine	Hand Scored	Hand Scored - Water + Nicotine	Q3	3		Water + Nicotine_5
12	Water + Nicotine	Hand Scored	Hand Scored - Water + Nicotine	Q3	15		Water + Nicotine_6
12	Air	Hand Scored	Hand Scored - Air	Q3	36		Air_1
12	Air	Hand Scored	Hand Scored - Air	Q3	17		Air_2
12	Air	Hand Scored	Hand Scored - Air	Q3	1		Air_3
12	Air	Hand Scored	Hand Scored - Air	Q3	48		Air_5
12	Air	Hand Scored	Hand Scored - Air	Q3	14		Air_6
13	Water	Hand Scored	Hand Scored - Water	Q3	0		Water_2
13	Water	Hand Scored	Hand Scored - Water	Q3	0		Water_3
13	Water	Hand Scored	Hand Scored - Water	Q3	2		Water_4
13	Water	Hand Scored	Hand Scored - Water	Q3	0		Water_5
13	Water	Hand Scored	Hand Scored - Water	Q3	15		Water_6
13	Water + Nicotine	Hand Scored	Hand Scored - Water + Nicotine	Q3	16		Water + Nicotine_1
13	Water + Nicotine	Hand Scored	Hand Scored - Water + Nicotine	Q3	0		Water + Nicotine_2
13	Water + Nicotine	Hand Scored	Hand Scored - Water + Nicotine	Q3	32		Water + Nicotine_3
13	Water + Nicotine	Hand Scored	Hand Scored - Water + Nicotine	Q3	17		Water + Nicotine_4
13	Water + Nicotine	Hand Scored	Hand Scored - Water + Nicotine	Q3	5		Water + Nicotine_5
13	Water + Nicotine	Hand Scored	Hand Scored - Water + Nicotine	Q3	0		Water + Nicotine_6
13	Air	Hand Scored	Hand Scored - Air	Q3	21		Air_1
13	Air	Hand Scored	Hand Scored - Air	Q3	24		Air_2
13	Air	Hand Scored	Hand Scored - Air	Q3	21		Air_3
13	Air	Hand Scored	Hand Scored - Air	Q3	0		Air_5
13	Air	Hand Scored	Hand Scored - Air	Q3	24		Air_6
14	Water	Hand Scored	Hand Scored - Water	Q3	0		Water_2
14	Water	Hand Scored	Hand Scored - Water	Q3	5		Water_3
14	Water	Hand Scored	Hand Scored - Water	Q3	0		Water_4
14	Water	Hand Scored	Hand Scored - Water	Q3	0		Water_5
14	Water + Nicotine	Hand Scored	Hand Scored - Water + Nicotine	Q3	18		Water + Nicotine_1
14	Water + Nicotine	Hand Scored	Hand Scored - Water + Nicotine	Q3	0		Water + Nicotine_2
14	Water + Nicotine	Hand Scored	Hand Scored - Water + Nicotine	Q3	10		Water + Nicotine_3
14	Water + Nicotine	Hand Scored	Hand Scored - Water + Nicotine	Q3	18		Water + Nicotine_4
14	Water + Nicotine	Hand Scored	Hand Scored - Water + Nicotine	Q3	2		Water + Nicotine_5
14	Water + Nicotine	Hand Scored	Hand Scored - Water + Nicotine	Q3	0		Water + Nicotine_6
14	Air	Hand Scored	Hand Scored - Air	Q3	20		Air_1
14	Air	Hand Scored	Hand Scored - Air	Q3	0		Air_2
14	Air	Hand Scored	Hand Scored - Air	Q3	14		Air_3
14	Air	Hand Scored	Hand Scored - Air	Q3	29		Air_5
14	Air	Hand Scored	Hand Scored - Air	Q3	1		Air_6
1	Water	SLEAP	SLEAP - Water	Q3	20.4	0.51621	Water_1
1	Water	SLEAP	SLEAP - Water	Q3	18.2667	0.50982	Water_2
1	Water	SLEAP	SLEAP - Water	Q3	4.9	0.180607	Water_3
1	Water	SLEAP	SLEAP - Water	Q3	0	0	Water_4
1	Water	SLEAP	SLEAP - Water	Q3	31.6333	1.24399	Water_5
1	Water	SLEAP	SLEAP - Water	Q3	18.3	1.08541	Water_6
1	Water + Nicotine	SLEAP	SLEAP - Water + Nicotine	Q3	11.1333	0.229554	Water + Nicotine_1
1	Water + Nicotine	SLEAP	SLEAP - Water + Nicotine	Q3	8.96667	0.214381	Water + Nicotine_2
1	Water + Nicotine	SLEAP	SLEAP - Water + Nicotine	Q3	7.26667	0.188547	Water + Nicotine_3
1	Water + Nicotine	SLEAP	SLEAP - Water + Nicotine	Q3	23.7333	1.18969	Water + Nicotine_4
1	Water + Nicotine	SLEAP	SLEAP - Water + Nicotine	Q3	18.1333	0.45939	Water + Nicotine_5
1	Water + Nicotine	SLEAP	SLEAP - Water + Nicotine	Q3	10.2667	0.563203	Water + Nicotine_6
1	Air	SLEAP	SLEAP - Air	Q3	23.5	0.469344	Air_1
1	Air	SLEAP	SLEAP - Air	Q3	14.0667	0.97314	Air_2
1	Air	SLEAP	SLEAP - Air	Q3	0	0	Air_3
1	Air	SLEAP	SLEAP - Air	Q3	11.2	0.630323	Air_4
1	Air	SLEAP	SLEAP - Air	Q3	10.3667	0.206904	Air_5
1	Air	SLEAP	SLEAP - Air	Q3	16.1	0.823923	Air_6
2	Water	SLEAP	SLEAP - Water	Q3	13.1667	0.237734	Water_1
2	Water	SLEAP	SLEAP - Water	Q3	12.8333	0.387325	Water_2
2	Water	SLEAP	SLEAP - Water	Q3	5.06667	0.202401	Water_3
2	Water	SLEAP	SLEAP - Water	Q3	2.73333	0.1596	Water_4
2	Water	SLEAP	SLEAP - Water	Q3	0	0	Water_5
2	Water	SLEAP	SLEAP - Water	Q3	3.43333	0.166389	Water_6
2	Water + Nicotine	SLEAP	SLEAP - Water + Nicotine	Q3	25.3333	0	Water + Nicotine_2
2	Water + Nicotine	SLEAP	SLEAP - Water + Nicotine	Q3	21.4667	0.889259	Water + Nicotine_3
2	Water + Nicotine	SLEAP	SLEAP - Water + Nicotine	Q3	18.1667	0.685459	Water + Nicotine_4
2	Water + Nicotine	SLEAP	SLEAP - Water + Nicotine	Q3	74.0333	0.178442	Water + Nicotine_5
2	Water + Nicotine	SLEAP	SLEAP - Water + Nicotine	Q3	14.5333	0.221528	Water + Nicotine_6
2	Air	SLEAP	SLEAP - Air	Q3	21.7	0.83318	Air_1
2	Air	SLEAP	SLEAP - Air	Q3	12.2	0.841379	Air_2
2	Air	SLEAP	SLEAP - Air	Q3	23.0667	1.99167	Air_3
2	Air	SLEAP	SLEAP - Air	Q3	19.2667	1.03747	Air_4
2	Air	SLEAP	SLEAP - Air	Q3	27	0.440607	Air_5
2	Air	SLEAP	SLEAP - Air	Q3	20.7	0.470794	Air_6
3	Water	SLEAP	SLEAP - Water	Q3	0	0	Water_1
3	Water	SLEAP	SLEAP - Water	Q3	6.57	0.194001	Water_2
3	Water	SLEAP	SLEAP - Water	Q3	4.53	0.374142	Water_3
3	Water	SLEAP	SLEAP - Water	Q3	0	0	Water_4
3	Water	SLEAP	SLEAP - Water	Q3	13.43	0.396936	Water_5
3	Water + Nicotine	SLEAP	SLEAP - Water	Q3	0	0	Water + Nicotine_1
3	Water + Nicotine	SLEAP	SLEAP - Water	Q3	8.9	0.242643	Water + Nicotine_2
3	Water + Nicotine	SLEAP	SLEAP - Water	Q3	16.03	0.261806	Water + Nicotine_3
3	Water + Nicotine	SLEAP	SLEAP - Water	Q3	16.43	0.691227	Water + Nicotine_4
3	Water + Nicotine	SLEAP	SLEAP - Water	Q3	30.83	0.57824	Water + Nicotine_5
3	Water + Nicotine	SLEAP	SLEAP - Water	Q3	24.77	0.484078	Water + Nicotine_6
3	Air	SLEAP	SLEAP - Water	Q3	27.77	0.736655	Air_1
3	Air	SLEAP	SLEAP - Water	Q3	21.2	1.07888	Air_2
3	Air	SLEAP	SLEAP - Water	Q3	16.93	1.13546	Air_3
3	Air	SLEAP	SLEAP - Water	Q3	27.77	0.924541	Air_4
3	Air	SLEAP	SLEAP - Water	Q3	12.67	0.247993	Air_5
3	Air	SLEAP	SLEAP - Water	Q3	14.9	0.778775	Air_6
4	Water	SLEAP	SLEAP - Water	Q3	0	0	Water_1
4	Water	SLEAP	SLEAP - Water	Q3	0	0	Water_2
4	Water	SLEAP	SLEAP - Water	Q3	13.7333	0.409375	Water_3
4	Water	SLEAP	SLEAP - Water	Q3	7.43333	0.0982446	Water_4
4	Water	SLEAP	SLEAP - Water	Q3	10.7667	0.539563	Water_5
4	Water	SLEAP	SLEAP - Water	Q3	5.93333	0.218793	Water_6
4	Water + Nicotine	SLEAP	SLEAP - Water + Nicotine	Q3	0	0	Water + Nicotine_1
4	Water + Nicotine	SLEAP	SLEAP - Water + Nicotine	Q3	0	0	Water + Nicotine_2
4	Water + Nicotine	SLEAP	SLEAP - Water + Nicotine	Q3	27.6667	0.511817	Water + Nicotine_3
4	Water + Nicotine	SLEAP	SLEAP - Water + Nicotine	Q3	8.76667	0.352412	Water + Nicotine_5
4	Water + Nicotine	SLEAP	SLEAP - Water + Nicotine	Q3	15.0333	0.442089	Water + Nicotine_6
4	Air	SLEAP	SLEAP - Air	Q3	21.1	0.634085	Air_1
4	Air	SLEAP	SLEAP - Air	Q3	22.2667	1.26657	Air_2
4	Air	SLEAP	SLEAP - Air	Q3	24.8	1.2773	Air_3
4	Air	SLEAP	SLEAP - Air	Q3	3.36667	0.171538	Air_4
4	Air	SLEAP	SLEAP - Air	Q3	5.6	0.200779	Air_5
4	Air	SLEAP	SLEAP - Air	Q3	1.33333	0.154243	Air_6
5	Water	SLEAP	SLEAP - Water	Q3	0	0	Water_2
5	Water	SLEAP	SLEAP - Water	Q3	12.9	0.411301	Water_3
5	Water	SLEAP	SLEAP - Water	Q3	0	0	Water_4
5	Water	SLEAP	SLEAP - Water	Q3	1.07	0.155969	Water_5
5	Water	SLEAP	SLEAP - Water	Q3	13.6	0.766281	Water_6
5	Water + Nicotine	SLEAP	SLEAP - Water + Nicotine	Q3	15.83	0.412035	Water + Nicotine_1
5	Water + Nicotine	SLEAP	SLEAP - Water + Nicotine	Q3	25.17	0.503414	Water + Nicotine_2
5	Water + Nicotine	SLEAP	SLEAP - Water + Nicotine	Q3	20.53	0.624394	Water + Nicotine_3
5	Water + Nicotine	SLEAP	SLEAP - Water + Nicotine	Q3	13.93	0.669176	Water + Nicotine_4
5	Water + Nicotine	SLEAP	SLEAP - Water + Nicotine	Q3	15.5	0.384436	Water + Nicotine_6
5	Air	SLEAP	SLEAP - Air	Q3	0	0	Air_1
5	Air	SLEAP	SLEAP - Air	Q3	17.5	0.788485	Air_2
5	Air	SLEAP	SLEAP - Air	Q3	1.7	0.165136	Air_3
5	Air	SLEAP	SLEAP - Air	Q3	11.6	0.708982	Air_4
5	Air	SLEAP	SLEAP - Air	Q3	14.6	0.383005	Air_5
5	Air	SLEAP	SLEAP - Air	Q3	23.3	0.946643	Air_6
6	Water	SLEAP	SLEAP - Water	Q3	0	0	Water_2
6	Water	SLEAP	SLEAP - Water	Q3	17.1667	0.633899	Water_3
6	Water	SLEAP	SLEAP - Water	Q3	35.2667	0.251353	Water_4
6	Water	SLEAP	SLEAP - Water	Q3	1.33333	0.167689	Water_5
6	Water	SLEAP	SLEAP - Water	Q3	18.6	1.02573	Water_6
6	Water + Nicotine	SLEAP	SLEAP - Water + Nicotine	Q3	0	0	Water + Nicotine_1
6	Water + Nicotine	SLEAP	SLEAP - Water + Nicotine	Q3	7.93333	0.208669	Water + Nicotine_2
6	Water + Nicotine	SLEAP	SLEAP - Water + Nicotine	Q3	23.9667	0.586655	Water + Nicotine_3
6	Water + Nicotine	SLEAP	SLEAP - Water + Nicotine	Q3	20.0333	1.01332	Water + Nicotine_4
6	Water + Nicotine	SLEAP	SLEAP - Water + Nicotine	Q3	22.4333	0.718934	Water + Nicotine_5
6	Water + Nicotine	SLEAP	SLEAP - Water + Nicotine	Q3	2.4	0.0220522	Water + Nicotine_6
6	Air	SLEAP	SLEAP - Air	Q3	22.9	0.721237	Air_1
6	Air	SLEAP	SLEAP - Air	Q3	15.5667	0.454787	Air_2
6	Air	SLEAP	SLEAP - Air	Q3	8.5	0.721509	Air_3
6	Air	SLEAP	SLEAP - Air	Q3	34.1	0.298915	Air_4
6	Air	SLEAP	SLEAP - Air	Q3	4.93333	0.176482	Air_5
6	Air	SLEAP	SLEAP - Air	Q3	16.0333	0.504718	Air_6
7	Water	SLEAP	SLEAP - Water	Q3	0	0	Water_2
7	Water	SLEAP	SLEAP - Water	Q3	9.9	0.742962	Water_3
7	Water	SLEAP	SLEAP - Water	Q3	0	0	Water_4
7	Water	SLEAP	SLEAP - Water	Q3	0	0	Water_5
7	Water	SLEAP	SLEAP - Water	Q3	15.2333	0.338331	Water_6
7	Water + Nicotine	SLEAP	SLEAP - Water + Nicotine	Q3	0	0	Water + Nicotine_1
7	Water + Nicotine	SLEAP	SLEAP - Water + Nicotine	Q3	0	0	Water + Nicotine_2
7	Water + Nicotine	SLEAP	SLEAP - Water + Nicotine	Q3	14.0333	0.37996	Water + Nicotine_3
7	Water + Nicotine	SLEAP	SLEAP - Water + Nicotine	Q3	24.8	1.0889	Water + Nicotine_4
7	Water + Nicotine	SLEAP	SLEAP - Water + Nicotine	Q3	2.53333	0.167301	Water + Nicotine_5
7	Water + Nicotine	SLEAP	SLEAP - Water + Nicotine	Q3	0	0	Water + Nicotine_6
7	Air	SLEAP	SLEAP - Air	Q3	15.3667	0.583098	Air_1
7	Air	SLEAP	SLEAP - Air	Q3	18.7667	0.254267	Air_2
7	Air	SLEAP	SLEAP - Air	Q3	22.5	1.69342	Air_3
7	Air	SLEAP	SLEAP - Air	Q3	14.1667	0.515908	Air_5
7	Air	SLEAP	SLEAP - Air	Q3	18.7667	0.78941	Air_6
8	Water	SLEAP	SLEAP - Water	Q3	100.233	0.603455	Water_2
8	Water	SLEAP	SLEAP - Water	Q3	52.3667	0.158744	Water_3
8	Water	SLEAP	SLEAP - Water	Q3	0	0.2107	Water_4
8	Water	SLEAP	SLEAP - Water	Q3	0	0	Water_5
8	Water	SLEAP	SLEAP - Water	Q3	19.1	0.486324	Water_6
8	Water + Nicotine	SLEAP	SLEAP - Water + Nicotine	Q3	4.93333	0.100733	Water + Nicotine_1
8	Water + Nicotine	SLEAP	SLEAP - Water + Nicotine	Q3	89.4	0.972995	Water + Nicotine_2
8	Water + Nicotine	SLEAP	SLEAP - Water + Nicotine	Q3	14.0333	0.321124	Water + Nicotine_3
8	Water + Nicotine	SLEAP	SLEAP - Water + Nicotine	Q3	16.6	0.979249	Water + Nicotine_4
8	Water + Nicotine	SLEAP	SLEAP - Water + Nicotine	Q3	8.1	0.304223	Water + Nicotine_5
8	Water + Nicotine	SLEAP	SLEAP - Water + Nicotine	Q3	0	0.332913	Water + Nicotine_6
8	Air	SLEAP	SLEAP - Air	Q3	15.4333	0.513997	Air_1
8	Air	SLEAP	SLEAP - Air	Q3	20.5667	0.400519	Air_2
8	Air	SLEAP	SLEAP - Air	Q3	27.2667	1.66795	Air_3
8	Air	SLEAP	SLEAP - Air	Q3	21.2	0.838179	Air_5
8	Air	SLEAP	SLEAP - Air	Q3	20.0333	0.650561	Air_6
9	Water	SLEAP	SLEAP - Water	Q3	9.13333	0.21838	Water_2
9	Water	SLEAP	SLEAP - Water	Q3	32.5	0.427629	Water_3
9	Water	SLEAP	SLEAP - Water	Q3	1.6	0.15868	Water_4
9	Water	SLEAP	SLEAP - Water	Q3	3.43333	0.165988	Water_5
9	Water	SLEAP	SLEAP - Water	Q3	28.2333	0.49116	Water_6
9	Water + Nicotine	SLEAP	SLEAP - Water + Nicotine	Q3	13.3667	0.223801	Water + Nicotine_1
9	Water + Nicotine	SLEAP	SLEAP - Water + Nicotine	Q3	0	0	Water + Nicotine_2
9	Water + Nicotine	SLEAP	SLEAP - Water + Nicotine	Q3	19.1667	0.54625	Water + Nicotine_3
9	Water + Nicotine	SLEAP	SLEAP - Water + Nicotine	Q3	14.1	0.567407	Water + Nicotine_4
9	Water + Nicotine	SLEAP	SLEAP - Water + Nicotine	Q3	0	0	Water + Nicotine_6
9	Air	SLEAP	SLEAP - Air	Q3	2.96667	0.176594	Air_1
9	Air	SLEAP	SLEAP - Air	Q3	17.9	0.134514	Air_2
9	Air	SLEAP	SLEAP - Air	Q3	7.5	0.420376	Air_3
9	Air	SLEAP	SLEAP - Air	Q3	3.66667	0.176496	Air_5
9	Air	SLEAP	SLEAP - Air	Q3	0	0	Air_6
10	Water	SLEAP	SLEAP - Water	Q3	39.2333	0.236908	Water_2
10	Water	SLEAP	SLEAP - Water	Q3	2.6	0.160625	Water_3
10	Water	SLEAP	SLEAP - Water	Q3	0	0	Water_4
10	Water	SLEAP	SLEAP - Water	Q3	0	0	Water_5
10	Water	SLEAP	SLEAP - Water	Q3	25.0333	0.62981	Water_6
10	Water + Nicotine	SLEAP	SLEAP - Water + Nicotine	Q3	17.9	0.229261	Water + Nicotine_1
10	Water + Nicotine	SLEAP	SLEAP - Water + Nicotine	Q3	0	0	Water + Nicotine_2
10	Water + Nicotine	SLEAP	SLEAP - Water + Nicotine	Q3	6.3	0.185682	Water + Nicotine_3
10	Water + Nicotine	SLEAP	SLEAP - Water + Nicotine	Q3	23.7333	0.680897	Water + Nicotine_4
10	Water + Nicotine	SLEAP	SLEAP - Water + Nicotine	Q3	0	0	Water + Nicotine_5
10	Water + Nicotine	SLEAP	SLEAP - Water + Nicotine	Q3	0	0	Water + Nicotine_6
10	Air	SLEAP	SLEAP - Air	Q3	17.5	0.628267	Air_1
10	Air	SLEAP	SLEAP - Air	Q3	51.9	0.752182	Air_2
10	Air	SLEAP	SLEAP - Air	Q3	15.4333	1.21782	Air_3
10	Air	SLEAP	SLEAP - Air	Q3	4.7	0.174426	Air_5
11	Water	SLEAP	SLEAP - Water	Q3	3.13333	0.176629	Water_2
11	Water	SLEAP	SLEAP - Water	Q3	67.8333	0.619189	Water_3
11	Water	SLEAP	SLEAP - Water	Q3	4.33333	0.184055	Water_4
11	Water	SLEAP	SLEAP - Water	Q3	1.36667	0.156436	Water_5
11	Water	SLEAP	SLEAP - Water	Q3	5.2	0.229029	Water_6
11	Water + Nicotine	SLEAP	SLEAP - Water + Nicotine	Q3	34.8333	0.531286	Water + Nicotine_1
11	Water + Nicotine	SLEAP	SLEAP - Water + Nicotine	Q3	115.333	0.862597	Water + Nicotine_2
11	Water + Nicotine	SLEAP	SLEAP - Water + Nicotine	Q3	10.7	0.274609	Water + Nicotine_3
11	Water + Nicotine	SLEAP	SLEAP - Water + Nicotine	Q3	15.5667	1.25026	Water + Nicotine_4
11	Water + Nicotine	SLEAP	SLEAP - Water + Nicotine	Q3	6.06667	0.355713	Water + Nicotine_5
11	Water + Nicotine	SLEAP	SLEAP - Water + Nicotine	Q3	0	0	Water + Nicotine_6
11	Air	SLEAP	SLEAP - Air	Q3	25.0667	0.702458	Air_1
11	Air	SLEAP	SLEAP - Air	Q3	39.9667	0.554992	Air_2
11	Air	SLEAP	SLEAP - Air	Q3	1.86667	0.215099	Air_3
11	Air	SLEAP	SLEAP - Air	Q3	4.66667	0.182655	Air_5
11	Air	SLEAP	SLEAP - Air	Q3	15.0667	0.565722	Air_6
12	Water	SLEAP	SLEAP - Water	Q3	0	0	Water_2
12	Water	SLEAP	SLEAP - Water	Q3	9.23333	0.402733	Water_3
12	Water	SLEAP	SLEAP - Water	Q3	116.967	0.418836	Water_4
12	Water	SLEAP	SLEAP - Water	Q3	1.1	0.155444	Water_5
12	Water	SLEAP	SLEAP - Water	Q3	6.2	0.320494	Water_6
12	Water + Nicotine	SLEAP	SLEAP - Water + Nicotine	Q3	9.8	0.21059	Water + Nicotine_1
12	Water + Nicotine	SLEAP	SLEAP - Water + Nicotine	Q3	0	0	Water + Nicotine_2
12	Water + Nicotine	SLEAP	SLEAP - Water + Nicotine	Q3	81.0333	0.889259	Water + Nicotine_3
12	Water + Nicotine	SLEAP	SLEAP - Water + Nicotine	Q3	19.1	0.685459	Water + Nicotine_4
12	Water + Nicotine	SLEAP	SLEAP - Water + Nicotine	Q3	3.03333	0.178442	Water + Nicotine_5
12	Water + Nicotine	SLEAP	SLEAP - Water + Nicotine	Q3	4.13333	0.221528	Water + Nicotine_6
12	Air	SLEAP	SLEAP - Air	Q3	47.0333	0.647213	Air_1
12	Air	SLEAP	SLEAP - Air	Q3	16.8333	0.444651	Air_2
12	Air	SLEAP	SLEAP - Air	Q3	1.8	0.184824	Air_3
12	Air	SLEAP	SLEAP - Air	Q3	41.4	0.941494	Air_5
12	Air	SLEAP	SLEAP - Air	Q3	14.5333	0.621024	Air_6
13	Water	SLEAP	SLEAP - Water	Q3	0	0	Water_2
13	Water	SLEAP	SLEAP - Water	Q3	0	0	Water_3
13	Water	SLEAP	SLEAP - Water	Q3	2.73333	0.165536	Water_4
13	Water	SLEAP	SLEAP - Water	Q3	0	0	Water_5
13	Water	SLEAP	SLEAP - Water	Q3	15.7	0.810294	Water_6
13	Water + Nicotine	SLEAP	SLEAP - Water + Nicotine	Q3	16	0.338873	Water + Nicotine_1
13	Water + Nicotine	SLEAP	SLEAP - Water + Nicotine	Q3	0	0	Water + Nicotine_2
13	Water + Nicotine	SLEAP	SLEAP - Water + Nicotine	Q3	30.3333	0.653267	Water + Nicotine_3
13	Water + Nicotine	SLEAP	SLEAP - Water + Nicotine	Q3	11.4333	0.876488	Water + Nicotine_4
13	Water + Nicotine	SLEAP	SLEAP - Water + Nicotine	Q3	11.2667	1.12592	Water + Nicotine_5
13	Water + Nicotine	SLEAP	SLEAP - Water + Nicotine	Q3	0	0	Water + Nicotine_6
13	Air	SLEAP	SLEAP - Air	Q3	20.6333	0.817248	Air_1
13	Air	SLEAP	SLEAP - Air	Q3	23.6	0.399611	Air_2
13	Air	SLEAP	SLEAP - Air	Q3	20.8667	1.35627	Air_3
13	Air	SLEAP	SLEAP - Air	Q3	0	0	Air_5
13	Air	SLEAP	SLEAP - Air	Q3	23.5667	0.622404	Air_6
14	Water	SLEAP	SLEAP - Water	Q3	0	0	Water_2
14	Water	SLEAP	SLEAP - Water	Q3	5.43333	0.205438	Water_3
14	Water	SLEAP	SLEAP - Water	Q3	0	0	Water_4
14	Water	SLEAP	SLEAP - Water	Q3	0	0	Water_5
14	Water + Nicotine	SLEAP	SLEAP - Water + Nicotine	Q3	17.3333	0.425102	Water + Nicotine_1
14	Water + Nicotine	SLEAP	SLEAP - Water + Nicotine	Q3	0	0	Water + Nicotine_2
14	Water + Nicotine	SLEAP	SLEAP - Water + Nicotine	Q3	9.66667	0.351489	Water + Nicotine_3
14	Water + Nicotine	SLEAP	SLEAP - Water + Nicotine	Q3	17.8333	1.91563	Water + Nicotine_4
14	Water + Nicotine	SLEAP	SLEAP - Water + Nicotine	Q3	1.23333	0.152864	Water + Nicotine_5
14	Water + Nicotine	SLEAP	SLEAP - Water + Nicotine	Q3	0	0	Water + Nicotine_6
14	Air	SLEAP	SLEAP - Air	Q3	18.7333	0.803466	Air_1
14	Air	SLEAP	SLEAP - Air	Q3	0	0	Air_2
14	Air	SLEAP	SLEAP - Air	Q3	14.6667	1.05039	Air_3
14	Air	SLEAP	SLEAP - Air	Q3	29.9333	0.767477	Air_5
14	Air	SLEAP	SLEAP - Air	Q3	0.8	0.15169	Air_6
1	Water	Hand Scored	Hand Scored - Water	Q4	19		Water_1
1	Water	Hand Scored	Hand Scored - Water	Q4	78		Water_2
1	Water	Hand Scored	Hand Scored - Water	Q4	16		Water_3
1	Water	Hand Scored	Hand Scored - Water	Q4	0		Water_4
1	Water	Hand Scored	Hand Scored - Water	Q4	34		Water_5
1	Water	Hand Scored	Hand Scored - Water	Q4	50		Water_6
1	Water + Nicotine	Hand Scored	Hand Scored - Water + Nicotine	Q4	0		Water + Nicotine_1
1	Water + Nicotine	Hand Scored	Hand Scored - Water + Nicotine	Q4	6		Water + Nicotine_2
1	Water + Nicotine	Hand Scored	Hand Scored - Water + Nicotine	Q4	78		Water + Nicotine_3
1	Water + Nicotine	Hand Scored	Hand Scored - Water + Nicotine	Q4	59		Water + Nicotine_4
1	Water + Nicotine	Hand Scored	Hand Scored - Water + Nicotine	Q4	81		Water + Nicotine_5
1	Water + Nicotine	Hand Scored	Hand Scored - Water + Nicotine	Q4	47		Water + Nicotine_6
1	Air	Hand Scored	Hand Scored - Air	Q4	50		Air_1
1	Air	Hand Scored	Hand Scored - Air	Q4	30		Air_2
1	Air	Hand Scored	Hand Scored - Air	Q4	0		Air_3
1	Air	Hand Scored	Hand Scored - Air	Q4	20		Air_4
1	Air	Hand Scored	Hand Scored - Air	Q4	35		Air_5
1	Air	Hand Scored	Hand Scored - Air	Q4	61		Air_6
2	Water	Hand Scored	Hand Scored - Water	Q4	99		Water_1
2	Water	Hand Scored	Hand Scored - Water	Q4	20		Water_2
2	Water	Hand Scored	Hand Scored - Water	Q4	22		Water_3
2	Water	Hand Scored	Hand Scored - Water	Q4	113		Water_4
2	Water	Hand Scored	Hand Scored - Water	Q4	0		Water_5
2	Water	Hand Scored	Hand Scored - Water	Q4	1		Water_6
2	Water + Nicotine	Hand Scored	Hand Scored - Water + Nicotine	Q4	4		Water + Nicotine_2
2	Water + Nicotine	Hand Scored	Hand Scored - Water + Nicotine	Q4	38		Water + Nicotine_3
2	Water + Nicotine	Hand Scored	Hand Scored - Water + Nicotine	Q4	32		Water + Nicotine_4
2	Water + Nicotine	Hand Scored	Hand Scored - Water + Nicotine	Q4	33		Water + Nicotine_5
2	Water + Nicotine	Hand Scored	Hand Scored - Water + Nicotine	Q4	75		Water + Nicotine_6
2	Air	Hand Scored	Hand Scored - Air	Q4	64		Air_1
2	Air	Hand Scored	Hand Scored - Air	Q4	33		Air_2
2	Air	Hand Scored	Hand Scored - Air	Q4	47		Air_3
2	Air	Hand Scored	Hand Scored - Air	Q4	46		Air_4
2	Air	Hand Scored	Hand Scored - Air	Q4	52		Air_5
2	Air	Hand Scored	Hand Scored - Air	Q4	67		Air_6
3	Water	Hand Scored	Hand Scored - Water	Q4	0		Water_1
3	Water	Hand Scored	Hand Scored - Water	Q4	21		Water_2
3	Water	Hand Scored	Hand Scored - Water	Q4	8		Water_3
3	Water	Hand Scored	Hand Scored - Water	Q4	0		Water_4
3	Water	Hand Scored	Hand Scored - Water	Q4	106		Water_5
3	Water + Nicotine	Hand Scored	Hand Scored - Water + Nicotine	Q4	0		Water + Nicotine_1
3	Water + Nicotine	Hand Scored	Hand Scored - Water + Nicotine	Q4	55		Water + Nicotine_2
3	Water + Nicotine	Hand Scored	Hand Scored - Water + Nicotine	Q4	77		Water + Nicotine_3
3	Water + Nicotine	Hand Scored	Hand Scored - Water + Nicotine	Q4	2		Water + Nicotine_4
3	Water + Nicotine	Hand Scored	Hand Scored - Water + Nicotine	Q4	53		Water + Nicotine_5
3	Water + Nicotine	Hand Scored	Hand Scored - Water + Nicotine	Q4	76		Water + Nicotine_6
3	Air	Hand Scored	Hand Scored - Air	Q4	45		Air_1
3	Air	Hand Scored	Hand Scored - Air	Q4	52		Air_2
3	Air	Hand Scored	Hand Scored - Air	Q4	57		Air_3
3	Air	Hand Scored	Hand Scored - Air	Q4	81		Air_4
3	Air	Hand Scored	Hand Scored - Air	Q4	84		Air_5
3	Air	Hand Scored	Hand Scored - Air	Q4	75		Air_6
4	Water	Hand Scored	Hand Scored - Water	Q4	0		Water_1
4	Water	Hand Scored	Hand Scored - Water	Q4	0		Water_2
4	Water	Hand Scored	Hand Scored - Water	Q4	22		Water_3
4	Water	Hand Scored	Hand Scored - Water	Q4	0		Water_4
4	Water	Hand Scored	Hand Scored - Water	Q4	62		Water_5
4	Water	Hand Scored	Hand Scored - Water	Q4	78		Water_6
4	Water + Nicotine	Hand Scored	Hand Scored - Water + Nicotine	Q4	0		Water + Nicotine_1
4	Water + Nicotine	Hand Scored	Hand Scored - Water + Nicotine	Q4	0		Water + Nicotine_2
4	Water + Nicotine	Hand Scored	Hand Scored - Water + Nicotine	Q4	89		Water + Nicotine_3
4	Water + Nicotine	Hand Scored	Hand Scored - Water + Nicotine	Q4	49		Water + Nicotine_5
4	Water + Nicotine	Hand Scored	Hand Scored - Water + Nicotine	Q4	79		Water + Nicotine_6
4	Air	Hand Scored	Hand Scored - Air	Q4	46		Air_1
4	Air	Hand Scored	Hand Scored - Air	Q4	34		Air_2
4	Air	Hand Scored	Hand Scored - Air	Q4	26		Air_3
4	Air	Hand Scored	Hand Scored - Air	Q4	60		Air_4
4	Air	Hand Scored	Hand Scored - Air	Q4	91		Air_5
4	Air	Hand Scored	Hand Scored - Air	Q4	118		Air_6
5	Water	Hand Scored	Hand Scored - Water	Q4	0		Water_2
5	Water	Hand Scored	Hand Scored - Water	Q4	21		Water_3
5	Water	Hand Scored	Hand Scored - Water	Q4	0		Water_4
5	Water	Hand Scored	Hand Scored - Water	Q4	118		Water_5
5	Water	Hand Scored	Hand Scored - Water	Q4	47		Water_6
5	Water + Nicotine	Hand Scored	Hand Scored - Water + Nicotine	Q4	68		Water + Nicotine_1
5	Water + Nicotine	Hand Scored	Hand Scored - Water + Nicotine	Q4	82		Water + Nicotine_2
5	Water + Nicotine	Hand Scored	Hand Scored - Water + Nicotine	Q4	46		Water + Nicotine_3
5	Water + Nicotine	Hand Scored	Hand Scored - Water + Nicotine	Q4	35		Water + Nicotine_4
5	Water + Nicotine	Hand Scored	Hand Scored - Water + Nicotine	Q4	13		Water + Nicotine_6
5	Air	Hand Scored	Hand Scored - Air	Q4	0		Air_1
5	Air	Hand Scored	Hand Scored - Air	Q4	48		Air_2
5	Air	Hand Scored	Hand Scored - Air	Q4	117		Air_3
5	Air	Hand Scored	Hand Scored - Air	Q4	33		Air_4
5	Air	Hand Scored	Hand Scored - Air	Q4	50		Air_5
5	Air	Hand Scored	Hand Scored - Air	Q4	42		Air_6
6	Water	Hand Scored	Hand Scored - Water	Q4	0		Water_2
6	Water	Hand Scored	Hand Scored - Water	Q4	36		Water_3
6	Water	Hand Scored	Hand Scored - Water	Q4	0		Water_4
6	Water	Hand Scored	Hand Scored - Water	Q4	117		Water_5
6	Water	Hand Scored	Hand Scored - Water	Q4	36		Water_6
6	Water + Nicotine	Hand Scored	Hand Scored - Water + Nicotine	Q4	0		Water + Nicotine_1
6	Water + Nicotine	Hand Scored	Hand Scored - Water + Nicotine	Q4	108		Water + Nicotine_2
6	Water + Nicotine	Hand Scored	Hand Scored - Water + Nicotine	Q4	14		Water + Nicotine_3
6	Water + Nicotine	Hand Scored	Hand Scored - Water + Nicotine	Q4	52		Water + Nicotine_4
6	Water + Nicotine	Hand Scored	Hand Scored - Water + Nicotine	Q4	93		Water + Nicotine_5
6	Water + Nicotine	Hand Scored	Hand Scored - Water + Nicotine	Q4	0		Water + Nicotine_6
6	Air	Hand Scored	Hand Scored - Air	Q4	61		Air_1
6	Air	Hand Scored	Hand Scored - Air	Q4	29		Air_2
6	Air	Hand Scored	Hand Scored - Air	Q4	48		Air_3
6	Air	Hand Scored	Hand Scored - Air	Q4	14		Air_4
6	Air	Hand Scored	Hand Scored - Air	Q4	109		Air_5
6	Air	Hand Scored	Hand Scored - Air	Q4	19		Air_6
7	Water	Hand Scored	Hand Scored - Water	Q4	0		Water_2
7	Water	Hand Scored	Hand Scored - Water	Q4	23		Water_3
7	Water	Hand Scored	Hand Scored - Water	Q4	0		Water_4
7	Water	Hand Scored	Hand Scored - Water	Q4	0		Water_5
7	Water	Hand Scored	Hand Scored - Water	Q4	102		Water_6
7	Water + Nicotine	Hand Scored	Hand Scored - Water + Nicotine	Q4	0		Water + Nicotine_1
7	Water + Nicotine	Hand Scored	Hand Scored - Water + Nicotine	Q4	0		Water + Nicotine_2
7	Water + Nicotine	Hand Scored	Hand Scored - Water + Nicotine	Q4	71		Water + Nicotine_3
7	Water + Nicotine	Hand Scored	Hand Scored - Water + Nicotine	Q4	37		Water + Nicotine_4
7	Water + Nicotine	Hand Scored	Hand Scored - Water + Nicotine	Q4	117		Water + Nicotine_5
7	Water + Nicotine	Hand Scored	Hand Scored - Water + Nicotine	Q4	0		Water + Nicotine_6
7	Air	Hand Scored	Hand Scored - Air	Q4	29		Air_1
7	Air	Hand Scored	Hand Scored - Air	Q4	6		Air_2
7	Air	Hand Scored	Hand Scored - Air	Q4	48		Air_3
7	Air	Hand Scored	Hand Scored - Air	Q4	37		Air_5
7	Air	Hand Scored	Hand Scored - Air	Q4	53		Air_6
8	Water	Hand Scored	Hand Scored - Water	Q4	0		Water_2
8	Water	Hand Scored	Hand Scored - Water	Q4	115		Water_3
8	Water	Hand Scored	Hand Scored - Water	Q4	0		Water_4
8	Water	Hand Scored	Hand Scored - Water	Q4	0		Water_5
8	Water	Hand Scored	Hand Scored - Water	Q4	80		Water_6
8	Water + Nicotine	Hand Scored	Hand Scored - Water + Nicotine	Q4	0		Water + Nicotine_1
8	Water + Nicotine	Hand Scored	Hand Scored - Water + Nicotine	Q4	0		Water + Nicotine_2
8	Water + Nicotine	Hand Scored	Hand Scored - Water + Nicotine	Q4	101		Water + Nicotine_3
8	Water + Nicotine	Hand Scored	Hand Scored - Water + Nicotine	Q4	54		Water + Nicotine_4
8	Water + Nicotine	Hand Scored	Hand Scored - Water + Nicotine	Q4	110		Water + Nicotine_5
8	Water + Nicotine	Hand Scored	Hand Scored - Water + Nicotine	Q4	0		Water + Nicotine_6
8	Air	Hand Scored	Hand Scored - Air	Q4	45		Air_1
8	Air	Hand Scored	Hand Scored - Air	Q4	74		Air_2
8	Air	Hand Scored	Hand Scored - Air	Q4	52		Air_3
8	Air	Hand Scored	Hand Scored - Air	Q4	36		Air_5
8	Air	Hand Scored	Hand Scored - Air	Q4	9		Air_6
9	Water	Hand Scored	Hand Scored - Water	Q4	93		Water_2
9	Water	Hand Scored	Hand Scored - Water	Q4	20		Water_3
9	Water	Hand Scored	Hand Scored - Water	Q4	117		Water_4
9	Water	Hand Scored	Hand Scored - Water	Q4	108		Water_5
9	Water	Hand Scored	Hand Scored - Water	Q4	18		Water_6
9	Water + Nicotine	Hand Scored	Hand Scored - Water + Nicotine	Q4	83		Water + Nicotine_1
9	Water + Nicotine	Hand Scored	Hand Scored - Water + Nicotine	Q4	0		Water + Nicotine_2
9	Water + Nicotine	Hand Scored	Hand Scored - Water + Nicotine	Q4	44		Water + Nicotine_3
9	Water + Nicotine	Hand Scored	Hand Scored - Water + Nicotine	Q4	14		Water + Nicotine_4
9	Water + Nicotine	Hand Scored	Hand Scored - Water + Nicotine	Q4	0		Water + Nicotine_6
9	Air	Hand Scored	Hand Scored - Air	Q4	113		Air_1
9	Air	Hand Scored	Hand Scored - Air	Q4	0		Air_2
9	Air	Hand Scored	Hand Scored - Air	Q4	100		Air_3
9	Air	Hand Scored	Hand Scored - Air	Q4	111		Air_5
9	Air	Hand Scored	Hand Scored - Air	Q4	0		Air_6
10	Water	Hand Scored	Hand Scored - Water	Q4	0		Water_2
10	Water	Hand Scored	Hand Scored - Water	Q4	85		Water_3
10	Water	Hand Scored	Hand Scored - Water	Q4	0		Water_4
10	Water	Hand Scored	Hand Scored - Water	Q4	0		Water_5
10	Water	Hand Scored	Hand Scored - Water	Q4	20		Water_6
10	Water + Nicotine	Hand Scored	Hand Scored - Water + Nicotine	Q4	6		Water + Nicotine_1
10	Water + Nicotine	Hand Scored	Hand Scored - Water + Nicotine	Q4	0		Water + Nicotine_2
10	Water + Nicotine	Hand Scored	Hand Scored - Water + Nicotine	Q4	110		Water + Nicotine_3
10	Water + Nicotine	Hand Scored	Hand Scored - Water + Nicotine	Q4	55		Water + Nicotine_4
10	Water + Nicotine	Hand Scored	Hand Scored - Water + Nicotine	Q4	0		Water + Nicotine_5
10	Water + Nicotine	Hand Scored	Hand Scored - Water + Nicotine	Q4	0		Water + Nicotine_6
10	Air	Hand Scored	Hand Scored - Air	Q4	58		Air_1
10	Air	Hand Scored	Hand Scored - Air	Q4	33		Air_2
10	Air	Hand Scored	Hand Scored - Air	Q4	31		Air_3
10	Air	Hand Scored	Hand Scored - Air	Q4	110		Air_5
11	Water	Hand Scored	Hand Scored - Water	Q4	111		Water_2
11	Water	Hand Scored	Hand Scored - Water	Q4	25		Water_3
11	Water	Hand Scored	Hand Scored - Water	Q4	115		Water_4
11	Water	Hand Scored	Hand Scored - Water	Q4	117		Water_5
11	Water	Hand Scored	Hand Scored - Water	Q4	14		Water_6
11	Water + Nicotine	Hand Scored	Hand Scored - Water + Nicotine	Q4	71		Water + Nicotine_1
11	Water + Nicotine	Hand Scored	Hand Scored - Water + Nicotine	Q4	0		Water + Nicotine_2
11	Water + Nicotine	Hand Scored	Hand Scored - Water + Nicotine	Q4	92		Water + Nicotine_3
11	Water + Nicotine	Hand Scored	Hand Scored - Water + Nicotine	Q4	36		Water + Nicotine_4
11	Water + Nicotine	Hand Scored	Hand Scored - Water + Nicotine	Q4	23		Water + Nicotine_5
11	Water + Nicotine	Hand Scored	Hand Scored - Water + Nicotine	Q4	0		Water + Nicotine_6
11	Air	Hand Scored	Hand Scored - Air	Q4	46		Air_1
11	Air	Hand Scored	Hand Scored - Air	Q4	65		Air_2
11	Air	Hand Scored	Hand Scored - Air	Q4	116		Air_3
11	Air	Hand Scored	Hand Scored - Air	Q4	110		Air_5
11	Air	Hand Scored	Hand Scored - Air	Q4	40		Air_6
12	Water	Hand Scored	Hand Scored - Water	Q4	0		Water_2
12	Water	Hand Scored	Hand Scored - Water	Q4	56		Water_3
12	Water	Hand Scored	Hand Scored - Water	Q4	0		Water_4
12	Water	Hand Scored	Hand Scored - Water	Q4	117		Water_5
12	Water	Hand Scored	Hand Scored - Water	Q4	53		Water_6
12	Water + Nicotine	Hand Scored	Hand Scored - Water + Nicotine	Q4	103		Water + Nicotine_1
12	Water + Nicotine	Hand Scored	Hand Scored - Water + Nicotine	Q4	0		Water + Nicotine_2
12	Water + Nicotine	Hand Scored	Hand Scored - Water + Nicotine	Q4	0		Water + Nicotine_3
12	Water + Nicotine	Hand Scored	Hand Scored - Water + Nicotine	Q4	23		Water + Nicotine_4
12	Water + Nicotine	Hand Scored	Hand Scored - Water + Nicotine	Q4	112		Water + Nicotine_5
12	Water + Nicotine	Hand Scored	Hand Scored - Water + Nicotine	Q4	103		Water + Nicotine_6
12	Air	Hand Scored	Hand Scored - Air	Q4	22		Air_1
12	Air	Hand Scored	Hand Scored - Air	Q4	80		Air_2
12	Air	Hand Scored	Hand Scored - Air	Q4	117		Air_3
12	Air	Hand Scored	Hand Scored - Air	Q4	15		Air_5
12	Air	Hand Scored	Hand Scored - Air	Q4	43		Air_6
13	Water	Hand Scored	Hand Scored - Water	Q4	0		Water_2
13	Water	Hand Scored	Hand Scored - Water	Q4	0		Water_3
13	Water	Hand Scored	Hand Scored - Water	Q4	116		Water_4
13	Water	Hand Scored	Hand Scored - Water	Q4	0		Water_5
13	Water	Hand Scored	Hand Scored - Water	Q4	23		Water_6
13	Water + Nicotine	Hand Scored	Hand Scored - Water + Nicotine	Q4	96		Water + Nicotine_1
13	Water + Nicotine	Hand Scored	Hand Scored - Water + Nicotine	Q4	0		Water + Nicotine_2
13	Water + Nicotine	Hand Scored	Hand Scored - Water + Nicotine	Q4	84		Water + Nicotine_3
13	Water + Nicotine	Hand Scored	Hand Scored - Water + Nicotine	Q4	71		Water + Nicotine_4
13	Water + Nicotine	Hand Scored	Hand Scored - Water + Nicotine	Q4	8		Water + Nicotine_5
13	Water + Nicotine	Hand Scored	Hand Scored - Water + Nicotine	Q4	0		Water + Nicotine_6
13	Air	Hand Scored	Hand Scored - Air	Q4	35		Air_1
13	Air	Hand Scored	Hand Scored - Air	Q4	13		Air_2
13	Air	Hand Scored	Hand Scored - Air	Q4	57		Air_3
13	Air	Hand Scored	Hand Scored - Air	Q4	0		Air_5
13	Air	Hand Scored	Hand Scored - Air	Q4	0		Air_6
14	Water	Hand Scored	Hand Scored - Water	Q4	0		Water_2
14	Water	Hand Scored	Hand Scored - Water	Q4	0		Water_3
14	Water	Hand Scored	Hand Scored - Water	Q4	0		Water_4
14	Water	Hand Scored	Hand Scored - Water	Q4	0		Water_5
14	Water + Nicotine	Hand Scored	Hand Scored - Water + Nicotine	Q4	96		Water + Nicotine_1
14	Water + Nicotine	Hand Scored	Hand Scored - Water + Nicotine	Q4	16		Water + Nicotine_2
14	Water + Nicotine	Hand Scored	Hand Scored - Water + Nicotine	Q4	17		Water + Nicotine_3
14	Water + Nicotine	Hand Scored	Hand Scored - Water + Nicotine	Q4	27		Water + Nicotine_4
14	Water + Nicotine	Hand Scored	Hand Scored - Water + Nicotine	Q4	112		Water + Nicotine_5
14	Water + Nicotine	Hand Scored	Hand Scored - Water + Nicotine	Q4	0		Water + Nicotine_6
14	Air	Hand Scored	Hand Scored - Air	Q4	50		Air_1
14	Air	Hand Scored	Hand Scored - Air	Q4	0		Air_2
14	Air	Hand Scored	Hand Scored - Air	Q4	70		Air_3
14	Air	Hand Scored	Hand Scored - Air	Q4	7		Air_5
14	Air	Hand Scored	Hand Scored - Air	Q4	117		Air_6
1	Water	SLEAP	SLEAP - Water	Q4	19.3333	0.449506	Water_1
1	Water	SLEAP	SLEAP - Water	Q4	79	1.56981	Water_2
1	Water	SLEAP	SLEAP - Water	Q4	16.3	0.512069	Water_3
1	Water	SLEAP	SLEAP - Water	Q4	0	0	Water_4
1	Water	SLEAP	SLEAP - Water	Q4	44.0667	2.43375	Water_5
1	Water	SLEAP	SLEAP - Water	Q4	49.8333	1.7311	Water_6
1	Water + Nicotine	SLEAP	SLEAP - Water + Nicotine	Q4	0	0	Water + Nicotine_1
1	Water + Nicotine	SLEAP	SLEAP - Water + Nicotine	Q4	4.66667	0.13235	Water + Nicotine_2
1	Water + Nicotine	SLEAP	SLEAP - Water + Nicotine	Q4	77.3	1.33979	Water + Nicotine_3
1	Water + Nicotine	SLEAP	SLEAP - Water + Nicotine	Q4	54.7667	4.21113	Water + Nicotine_4
1	Water + Nicotine	SLEAP	SLEAP - Water + Nicotine	Q4	77.9	3.40742	Water + Nicotine_5
1	Water + Nicotine	SLEAP	SLEAP - Water + Nicotine	Q4	47.4667	1.1646	Water + Nicotine_6
1	Air	SLEAP	SLEAP - Air	Q4	54.1	0.991992	Air_1
1	Air	SLEAP	SLEAP - Air	Q4	31.5667	1.17699	Air_2
1	Air	SLEAP	SLEAP - Air	Q4	13.9667	0.00460369	Air_3
1	Air	SLEAP	SLEAP - Air	Q4	20.9	0.901163	Air_4
1	Air	SLEAP	SLEAP - Air	Q4	34.5	0.561317	Air_5
1	Air	SLEAP	SLEAP - Air	Q4	62.6333	1.79862	Air_6
2	Water	SLEAP	SLEAP - Water	Q4	98.6333	1.91296	Water_1
2	Water	SLEAP	SLEAP - Water	Q4	20	0.406696	Water_2
2	Water	SLEAP	SLEAP - Water	Q4	21.8667	0.780767	Water_3
2	Water	SLEAP	SLEAP - Water	Q4	113.167	1.0888	Water_4
2	Water	SLEAP	SLEAP - Water	Q4	0	0	Water_5
2	Water	SLEAP	SLEAP - Water	Q4	1.13333	0.0630755	Water_6
2	Water + Nicotine	SLEAP	SLEAP - Water + Nicotine	Q4	5.43333	0	Water + Nicotine_2
2	Water + Nicotine	SLEAP	SLEAP - Water + Nicotine	Q4	39.3667	0	Water + Nicotine_3
2	Water + Nicotine	SLEAP	SLEAP - Water + Nicotine	Q4	32.4333	1.33392	Water + Nicotine_4
2	Water + Nicotine	SLEAP	SLEAP - Water + Nicotine	Q4	33.6	1.59619	Water + Nicotine_5
2	Water + Nicotine	SLEAP	SLEAP - Water + Nicotine	Q4	89.9333	1.18599	Water + Nicotine_6
2	Air	SLEAP	SLEAP - Air	Q4	64.2	1.75376	Air_1
2	Air	SLEAP	SLEAP - Air	Q4	33.6	2.84643	Air_2
2	Air	SLEAP	SLEAP - Air	Q4	47.9333	2.97318	Air_3
2	Air	SLEAP	SLEAP - Air	Q4	47.4	4.19523	Air_4
2	Air	SLEAP	SLEAP - Air	Q4	53	0.747709	Air_5
2	Air	SLEAP	SLEAP - Air	Q4	68.7333	1.69173	Air_6
3	Water	SLEAP	SLEAP - Water	Q4	0	0	Water_1
3	Water	SLEAP	SLEAP - Water	Q4	22.13	0.295203	Water_2
3	Water	SLEAP	SLEAP - Water	Q4	7.9	0.432308	Water_3
3	Water	SLEAP	SLEAP - Water	Q4	0	0	Water_4
3	Water	SLEAP	SLEAP - Water	Q4	106.17	0.864659	Water_5
3	Water + Nicotine	SLEAP	SLEAP - Water	Q4	0	0	Water + Nicotine_1
3	Water + Nicotine	SLEAP	SLEAP - Water	Q4	54.5	1.47437	Water + Nicotine_2
3	Water + Nicotine	SLEAP	SLEAP - Water	Q4	77.77	1.42286	Water + Nicotine_3
3	Water + Nicotine	SLEAP	SLEAP - Water	Q4	2.1	0.0969897	Water + Nicotine_4
3	Water + Nicotine	SLEAP	SLEAP - Water	Q4	53.03	1.36025	Water + Nicotine_5
3	Water + Nicotine	SLEAP	SLEAP - Water	Q4	75.8	1.08505	Water + Nicotine_6
3	Air	SLEAP	SLEAP - Water	Q4	44.87	0.996963	Air_1
3	Air	SLEAP	SLEAP - Water	Q4	51.4	1.56837	Air_2
3	Air	SLEAP	SLEAP - Water	Q4	57.2	1.88294	Air_3
3	Air	SLEAP	SLEAP - Water	Q4	80.87	4.04698	Air_4
3	Air	SLEAP	SLEAP - Water	Q4	85.83	0.633797	Air_5
3	Air	SLEAP	SLEAP - Water	Q4	75.17	3.53859	Air_6
4	Water	SLEAP	SLEAP - Water	Q4	0	0	Water_1
4	Water	SLEAP	SLEAP - Water	Q4	0	0	Water_2
4	Water	SLEAP	SLEAP - Water	Q4	20.6333	0.525751	Water_3
4	Water	SLEAP	SLEAP - Water	Q4	0	0	Water_4
4	Water	SLEAP	SLEAP - Water	Q4	57	1.77561	Water_5
4	Water	SLEAP	SLEAP - Water	Q4	77.9667	0.584884	Water_6
4	Water + Nicotine	SLEAP	SLEAP - Water + Nicotine	Q4	0	0	Water + Nicotine_1
4	Water + Nicotine	SLEAP	SLEAP - Water + Nicotine	Q4	0	0	Water + Nicotine_2
4	Water + Nicotine	SLEAP	SLEAP - Water + Nicotine	Q4	90.1333	3.0616	Water + Nicotine_3
4	Water + Nicotine	SLEAP	SLEAP - Water + Nicotine	Q4	47.5667	2.18165	Water + Nicotine_5
4	Water + Nicotine	SLEAP	SLEAP - Water + Nicotine	Q4	74.8333	1.57178	Water + Nicotine_6
4	Air	SLEAP	SLEAP - Air	Q4	45.1	1.10509	Air_1
4	Air	SLEAP	SLEAP - Air	Q4	37.1333	2.03972	Air_2
4	Air	SLEAP	SLEAP - Air	Q4	26.3333	1.28142	Air_3
4	Air	SLEAP	SLEAP - Air	Q4	59.0333	2.46539	Air_4
4	Air	SLEAP	SLEAP - Air	Q4	91.0333	0.915388	Air_5
4	Air	SLEAP	SLEAP - Air	Q4	116.8	1.41267	Air_6
5	Water	SLEAP	SLEAP - Water	Q4	0	0	Water_2
5	Water	SLEAP	SLEAP - Water	Q4	20.7	0.500648	Water_3
5	Water	SLEAP	SLEAP - Water	Q4	0	0	Water_4
5	Water	SLEAP	SLEAP - Water	Q4	117.83	0.825401	Water_5
5	Water	SLEAP	SLEAP - Water	Q4	47.87	3.07371	Water_6
5	Water + Nicotine	SLEAP	SLEAP - Water + Nicotine	Q4	60.07	0.94881	Water + Nicotine_1
5	Water + Nicotine	SLEAP	SLEAP - Water + Nicotine	Q4	80.5	1.40534	Water + Nicotine_2
5	Water + Nicotine	SLEAP	SLEAP - Water + Nicotine	Q4	45.1	2.6948	Water + Nicotine_3
5	Water + Nicotine	SLEAP	SLEAP - Water + Nicotine	Q4	36.33	3.01216	Water + Nicotine_4
5	Water + Nicotine	SLEAP	SLEAP - Water + Nicotine	Q4	12.27	0.177242	Water + Nicotine_6
5	Air	SLEAP	SLEAP - Air	Q4	0	0	Air_1
5	Air	SLEAP	SLEAP - Air	Q4	45.83	1.81016	Air_2
5	Air	SLEAP	SLEAP - Air	Q4	116.3	0.806419	Air_3
5	Air	SLEAP	SLEAP - Air	Q4	33.2	2.3635	Air_4
5	Air	SLEAP	SLEAP - Air	Q4	51.07	1.32995	Air_5
5	Air	SLEAP	SLEAP - Air	Q4	40.43	0.901983	Air_6
6	Water	SLEAP	SLEAP - Water	Q4	0	0	Water_2
6	Water	SLEAP	SLEAP - Water	Q4	36.3667	1.01927	Water_3
6	Water	SLEAP	SLEAP - Water	Q4	0.0333333	0	Water_4
6	Water	SLEAP	SLEAP - Water	Q4	116.2	4.55262	Water_5
6	Water	SLEAP	SLEAP - Water	Q4	46.4333	2.10806	Water_6
6	Water + Nicotine	SLEAP	SLEAP - Water + Nicotine	Q4	0	0	Water + Nicotine_1
6	Water + Nicotine	SLEAP	SLEAP - Water + Nicotine	Q4	108.567	1.29783	Water + Nicotine_2
6	Water + Nicotine	SLEAP	SLEAP - Water + Nicotine	Q4	16.9333	0.585248	Water + Nicotine_3
6	Water + Nicotine	SLEAP	SLEAP - Water + Nicotine	Q4	52.5333	3.98937	Water + Nicotine_4
6	Water + Nicotine	SLEAP	SLEAP - Water + Nicotine	Q4	92.5667	1.29414	Water + Nicotine_5
6	Water + Nicotine	SLEAP	SLEAP - Water + Nicotine	Q4	0	0	Water + Nicotine_6
6	Air	SLEAP	SLEAP - Air	Q4	63.7	1.88053	Air_1
6	Air	SLEAP	SLEAP - Air	Q4	22.1	0.660845	Air_2
6	Air	SLEAP	SLEAP - Air	Q4	48.1333	2.2921	Air_3
6	Air	SLEAP	SLEAP - Air	Q4	18.4333	0.149876	Air_4
6	Air	SLEAP	SLEAP - Air	Q4	110.467	0.590031	Air_5
6	Air	SLEAP	SLEAP - Air	Q4	20.0333	0.786825	Air_6
7	Water	SLEAP	SLEAP - Water	Q4	0	0	Water_2
7	Water	SLEAP	SLEAP - Water	Q4	20.0667	1.21137	Water_3
7	Water	SLEAP	SLEAP - Water	Q4	2.36667	0.0104342	Water_4
7	Water	SLEAP	SLEAP - Water	Q4	0	0	Water_5
7	Water	SLEAP	SLEAP - Water	Q4	102.567	1.39118	Water_6
7	Water + Nicotine	SLEAP	SLEAP - Water + Nicotine	Q4	0	0	Water + Nicotine_1
7	Water + Nicotine	SLEAP	SLEAP - Water + Nicotine	Q4	0	0	Water + Nicotine_2
7	Water + Nicotine	SLEAP	SLEAP - Water + Nicotine	Q4	70.5667	1.68003	Water + Nicotine_3
7	Water + Nicotine	SLEAP	SLEAP - Water + Nicotine	Q4	37.3	2.17169	Water + Nicotine_4
7	Water + Nicotine	SLEAP	SLEAP - Water + Nicotine	Q4	116.267	1.57821	Water + Nicotine_5
7	Water + Nicotine	SLEAP	SLEAP - Water + Nicotine	Q4	0	0	Water + Nicotine_6
7	Air	SLEAP	SLEAP - Air	Q4	38.2	0.862181	Air_1
7	Air	SLEAP	SLEAP - Air	Q4	8.2	0.129944	Air_2
7	Air	SLEAP	SLEAP - Air	Q4	47.9	2.43225	Air_3
7	Air	SLEAP	SLEAP - Air	Q4	44.5	3.95938	Air_5
7	Air	SLEAP	SLEAP - Air	Q4	53.9667	3.14372	Air_6
8	Water	SLEAP	SLEAP - Water	Q4	0	0	Water_2
8	Water	SLEAP	SLEAP - Water	Q4	115.633	0.924738	Water_3
8	Water	SLEAP	SLEAP - Water	Q4	0	0	Water_4
8	Water	SLEAP	SLEAP - Water	Q4	0	0	Water_5
8	Water	SLEAP	SLEAP - Water	Q4	79.6333	1.1066	Water_6
8	Water + Nicotine	SLEAP	SLEAP - Water + Nicotine	Q4	0	0	Water + Nicotine_1
8	Water + Nicotine	SLEAP	SLEAP - Water + Nicotine	Q4	0	0	Water + Nicotine_2
8	Water + Nicotine	SLEAP	SLEAP - Water + Nicotine	Q4	96.2	2.52675	Water + Nicotine_3
8	Water + Nicotine	SLEAP	SLEAP - Water + Nicotine	Q4	55.0667	1.65124	Water + Nicotine_4
8	Water + Nicotine	SLEAP	SLEAP - Water + Nicotine	Q4	111.167	2.09158	Water + Nicotine_5
8	Water + Nicotine	SLEAP	SLEAP - Water + Nicotine	Q4	0	0	Water + Nicotine_6
8	Air	SLEAP	SLEAP - Air	Q4	49.1333	0.87333	Air_1
8	Air	SLEAP	SLEAP - Air	Q4	94.6333	2.89327	Air_2
8	Air	SLEAP	SLEAP - Air	Q4	49.5	1.8762	Air_3
8	Air	SLEAP	SLEAP - Air	Q4	35.1333	0.757999	Air_5
8	Air	SLEAP	SLEAP - Air	Q4	9.4	0.280177	Air_6
9	Water	SLEAP	SLEAP - Water	Q4	94.5	0.709671	Water_2
9	Water	SLEAP	SLEAP - Water	Q4	22.7333	0.481797	Water_3
9	Water	SLEAP	SLEAP - Water	Q4	117.433	0.379901	Water_4
9	Water	SLEAP	SLEAP - Water	Q4	108.867	4.30624	Water_5
9	Water	SLEAP	SLEAP - Water	Q4	21.4	1.26274	Water_6
9	Water + Nicotine	SLEAP	SLEAP - Water + Nicotine	Q4	83.3667	1.18488	Water + Nicotine_1
9	Water + Nicotine	SLEAP	SLEAP - Water + Nicotine	Q4	0	0	Water + Nicotine_2
9	Water + Nicotine	SLEAP	SLEAP - Water + Nicotine	Q4	49.5667	0.95272	Water + Nicotine_3
9	Water + Nicotine	SLEAP	SLEAP - Water + Nicotine	Q4	13.2333	0.530046	Water + Nicotine_4
9	Water + Nicotine	SLEAP	SLEAP - Water + Nicotine	Q4	0	0	Water + Nicotine_6
9	Air	SLEAP	SLEAP - Air	Q4	113.7	0.637573	Air_1
9	Air	SLEAP	SLEAP - Air	Q4	0	0	Air_2
9	Air	SLEAP	SLEAP - Air	Q4	103.467	1.92893	Air_3
9	Air	SLEAP	SLEAP - Air	Q4	111.1	0.465587	Air_5
9	Air	SLEAP	SLEAP - Air	Q4	0	0	Air_6
10	Water	SLEAP	SLEAP - Water	Q4	0	0	Water_2
10	Water	SLEAP	SLEAP - Water	Q4	84.7	1.24058	Water_3
10	Water	SLEAP	SLEAP - Water	Q4	0	0	Water_4
10	Water	SLEAP	SLEAP - Water	Q4	0	0	Water_5
10	Water	SLEAP	SLEAP - Water	Q4	22.8	1.10642	Water_6
10	Water + Nicotine	SLEAP	SLEAP - Water + Nicotine	Q4	8.06667	0.094374	Water + Nicotine_1
10	Water + Nicotine	SLEAP	SLEAP - Water + Nicotine	Q4	0	0	Water + Nicotine_2
10	Water + Nicotine	SLEAP	SLEAP - Water + Nicotine	Q4	110.833	0.840923	Water + Nicotine_3
10	Water + Nicotine	SLEAP	SLEAP - Water + Nicotine	Q4	57.0333	0.39487	Water + Nicotine_4
10	Water + Nicotine	SLEAP	SLEAP - Water + Nicotine	Q4	0	0	Water + Nicotine_5
10	Water + Nicotine	SLEAP	SLEAP - Water + Nicotine	Q4	0	0	Water + Nicotine_6
10	Air	SLEAP	SLEAP - Air	Q4	59.4	1.01912	Air_1
10	Air	SLEAP	SLEAP - Air	Q4	34.3667	0.344536	Air_2
10	Air	SLEAP	SLEAP - Air	Q4	30.9	1.3238	Air_3
10	Air	SLEAP	SLEAP - Air	Q4	110.2	0.469553	Air_5
11	Water	SLEAP	SLEAP - Water	Q4	112.233	0.765334	Water_2
11	Water	SLEAP	SLEAP - Water	Q4	36.2	2.08168	Water_3
11	Water	SLEAP	SLEAP - Water	Q4	112.267	0.599819	Water_4
11	Water	SLEAP	SLEAP - Water	Q4	116.667	0.540143	Water_5
11	Water	SLEAP	SLEAP - Water	Q4	17.6333	0.619195	Water_6
11	Water + Nicotine	SLEAP	SLEAP - Water + Nicotine	Q4	68.1333	1.02678	Water + Nicotine_1
11	Water + Nicotine	SLEAP	SLEAP - Water + Nicotine	Q4	0	0	Water + Nicotine_2
11	Water + Nicotine	SLEAP	SLEAP - Water + Nicotine	Q4	103.833	1.478	Water + Nicotine_3
11	Water + Nicotine	SLEAP	SLEAP - Water + Nicotine	Q4	37.6667	4.24426	Water + Nicotine_4
11	Water + Nicotine	SLEAP	SLEAP - Water + Nicotine	Q4	23.2	1.46006	Water + Nicotine_5
11	Water + Nicotine	SLEAP	SLEAP - Water + Nicotine	Q4	55.7667	0.84351	Water + Nicotine_6
11	Air	SLEAP	SLEAP - Air	Q4	47.0333	1.01851	Air_1
11	Air	SLEAP	SLEAP - Air	Q4	73.7333	0.812707	Air_2
11	Air	SLEAP	SLEAP - Air	Q4	112.267	0.990165	Air_3
11	Air	SLEAP	SLEAP - Air	Q4	110.5	0.647409	Air_5
11	Air	SLEAP	SLEAP - Air	Q4	41.5	0.877796	Air_6
12	Water	SLEAP	SLEAP - Water	Q4	0	0	Water_2
12	Water	SLEAP	SLEAP - Water	Q4	56.3333	0.817257	Water_3
12	Water	SLEAP	SLEAP - Water	Q4	0	0	Water_4
12	Water	SLEAP	SLEAP - Water	Q4	117.667	0.515657	Water_5
12	Water	SLEAP	SLEAP - Water	Q4	55.2333	1.58079	Water_6
12	Water + Nicotine	SLEAP	SLEAP - Water + Nicotine	Q4	104.433	0.83342	Water + Nicotine_1
12	Water + Nicotine	SLEAP	SLEAP - Water + Nicotine	Q4	0	0	Water + Nicotine_2
12	Water + Nicotine	SLEAP	SLEAP - Water + Nicotine	Q4	0	0	Water + Nicotine_3
12	Water + Nicotine	SLEAP	SLEAP - Water + Nicotine	Q4	23.7333	1.33392	Water + Nicotine_4
12	Water + Nicotine	SLEAP	SLEAP - Water + Nicotine	Q4	112.267	1.59619	Water + Nicotine_5
12	Water + Nicotine	SLEAP	SLEAP - Water + Nicotine	Q4	114.6	1.18599	Water + Nicotine_6
12	Air	SLEAP	SLEAP - Air	Q4	22.7667	1.09173	Air_1
12	Air	SLEAP	SLEAP - Air	Q4	81.7333	0.654725	Air_2
12	Air	SLEAP	SLEAP - Air	Q4	116.867	0.790287	Air_3
12	Air	SLEAP	SLEAP - Air	Q4	22.5667	0.606478	Air_5
12	Air	SLEAP	SLEAP - Air	Q4	31.0333	0.790598	Air_6
13	Water	SLEAP	SLEAP - Water	Q4	0	0	Water_2
13	Water	SLEAP	SLEAP - Water	Q4	0	4.08334e-05	Water_3
13	Water	SLEAP	SLEAP - Water	Q4	115.267	0.572797	Water_4
13	Water	SLEAP	SLEAP - Water	Q4	0	0	Water_5
13	Water	SLEAP	SLEAP - Water	Q4	25.2667	1.64948	Water_6
13	Water + Nicotine	SLEAP	SLEAP - Water + Nicotine	Q4	96.4333	0.81549	Water + Nicotine_1
13	Water + Nicotine	SLEAP	SLEAP - Water + Nicotine	Q4	0	0	Water + Nicotine_2
13	Water + Nicotine	SLEAP	SLEAP - Water + Nicotine	Q4	86	2.17394	Water + Nicotine_3
13	Water + Nicotine	SLEAP	SLEAP - Water + Nicotine	Q4	18.3667	1.41282	Water + Nicotine_4
13	Water + Nicotine	SLEAP	SLEAP - Water + Nicotine	Q4	7.96667	0.697087	Water + Nicotine_5
13	Water + Nicotine	SLEAP	SLEAP - Water + Nicotine	Q4	0	0	Water + Nicotine_6
13	Air	SLEAP	SLEAP - Air	Q4	36.0333	1.09857	Air_1
13	Air	SLEAP	SLEAP - Air	Q4	14.1667	0.487301	Air_2
13	Air	SLEAP	SLEAP - Air	Q4	56.8333	1.63199	Air_3
13	Air	SLEAP	SLEAP - Air	Q4	0	0	Air_5
13	Air	SLEAP	SLEAP - Air	Q4	7.3	0.211527	Air_6
14	Water	SLEAP	SLEAP - Water	Q4	0	0	Water_2
14	Water	SLEAP	SLEAP - Water	Q4	0	0	Water_3
14	Water	SLEAP	SLEAP - Water	Q4	0	0	Water_4
14	Water	SLEAP	SLEAP - Water	Q4	0	0	Water_5
14	Water + Nicotine	SLEAP	SLEAP - Water + Nicotine	Q4	97.4667	1.59235	Water + Nicotine_1
14	Water + Nicotine	SLEAP	SLEAP - Water + Nicotine	Q4	0	0	Water + Nicotine_2
14	Water + Nicotine	SLEAP	SLEAP - Water + Nicotine	Q4	17.9	0.486639	Water + Nicotine_3
14	Water + Nicotine	SLEAP	SLEAP - Water + Nicotine	Q4	24.2	1.85586	Water + Nicotine_4
14	Water + Nicotine	SLEAP	SLEAP - Water + Nicotine	Q4	112.433	10.2759	Water + Nicotine_5
14	Water + Nicotine	SLEAP	SLEAP - Water + Nicotine	Q4	0	0	Water + Nicotine_6
14	Air	SLEAP	SLEAP - Air	Q4	52.2333	2.42395	Air_1
14	Air	SLEAP	SLEAP - Air	Q4	0	0	Air_2
14	Air	SLEAP	SLEAP - Air	Q4	70.5667	4.26885	Air_3
14	Air	SLEAP	SLEAP - Air	Q4	6.73333	0.141409	Air_5
14	Air	SLEAP	SLEAP - Air	Q4	118.5	1.5735	Air_6

## Sheet: Velocity Data
Day	Group	File	Head	Metathorax	Anus	RFleg	LFleg	RHleg	LHleg	RAntenna_tip	LAntenna_tip	LMleg	RHleg_joint	LHleg_joint	Abdomen	RMleg_joint	LMleg_joint	RAntenna_base	LAntenna_base	Prothorax	LFleg_joint	RFleg_joint	RMLeg	RAntenna_mid	LAntenna_mid	RPalp_base	LPalp_base	RPalp_tip	LPalp_tip
1	Water	IMG_4336_2	1.24205	1.09519	1.20703	1.22572	1.3778	1.15344	1.39035	3.69728	3.15271	1.35448	1.02324	1.16015	1.0988	1.10087	1.16621	1.21543	1.24879	1.08823	1.1952	1.12951	2.0469	2.09718	1.6651	1.18795	1.2161	1.21672	1.23951
1	Water	IMG_4337_2	1.15718	0.956545	1.31419	1.22872	1.92602	1.54239	1.8019	3.46727	3.59509	3.38129	1.07055	1.30639	1.05923	1.03544	1.65932	1.16862	1.24447	0.993496	1.27579	1.01006	1.36048	1.77843	1.87786	1.15179	1.428	1.25362	1.58082
1	Water	IMG_4338_2	1.33079	0.782015	1.28193	1.32404	1.57135	1.18244	1.88402	4.45226	2.91715	1.52132	1.04972	1.01191	0.942493	1.03838	1.18629	1.35189	1.34566	1.02169	1.29638	1.22159	1.34983	2.10091	1.75799	1.3002	1.34536	1.30341	1.39659
1	Water	IMG_4339_2	0.468428	0.174822	0.318855	0.296028	0.394868	0.151698	0.30028	1.82676	2.03394	0.280965	0.140178	0.249563	0.18267	0.211163	0.266954	0.457425	0.500415	0.265743	0.352409	0.195015	0.429544	0.854293	1.09851	0.442877	0.438485	0.490293	0.499874
1	Water	IMG_4340_2	3.44196	2.97493	3.16084	3.84754	3.38571	4.08166	4.04352	5.10885	4.79545	3.45945	3.46868	3.1027	3.05513	3.30787	3.0937	3.4442	3.41072	3.0331	3.12989	3.64175	3.8459	4.1474	3.87734	3.7086	3.30431	3.68074	3.36791
1	Water	IMG_4341_2	3.06573	2.41508	2.63199	3.16727	2.98519	2.8536	2.81455	6.43597	4.4221	2.95267	2.50966	2.50039	2.48961	2.6227	2.64329	3.03269	3.05671	2.62864	2.81576	2.85406	2.73912	3.31294	3.38598	2.93329	2.998	3.00994	3.04886
1	Water + Nicotine	IMG_4328_2	0.848205	0.67258	0.756588	1.00739	0.944153	0.717406	0.838975	2.02673	2.50668	0.887619	0.65132	0.753728	0.69682	0.808542	0.791751	0.822596	0.840037	0.721931	0.823027	0.765578	1.69176	1.25729	1.47169	0.805204	0.828778	0.823773	0.878728
1	Water + Nicotine	IMG_4329_2	0.934936	0.733452	0.880935	1.03996	0.968266	0.840031	0.951212	2.95634	1.64223	0.946233	0.741233	0.760739	0.786412	0.743296	0.779565	0.962104	0.897231	0.840746	0.907573	0.868455	0.858424	1.46123	1.11179	0.856982	0.878547	0.891735	0.924578
1	Water + Nicotine	IMG_4330_2	1.09776	0.914418	1.35699	1.27667	1.17086	1.16247	1.57138	2.34489	2.6149	1.23277	1.09771	1.1199	1.27968	0.974362	0.992729	1.07861	1.14755	0.900057	1.06491	1.0409	1.18761	1.50741	1.57551	0.951488	1.17747	1.08624	1.19003
1	Water + Nicotine	IMG_4331_2	4.32093	2.67197	4.35795	4.0981	3.87555	3.28628	3.42295	5.6671	5.01688	3.53247	2.78307	2.86572	3.22283	3.24987	3.12645	4.1988	4.45381	3.23732	3.29974	3.97108	3.57744	4.56512	4.43555	4.14844	3.65009	4.31825	4.24227
1	Water + Nicotine	IMG_4332_2	1.54632	1.03031	1.3981	2.02118	2.47292	2.08185	2.6126	3.5663	3.39831	3.12014	1.26807	2.56621	1.15007	1.37951	1.70325	1.55901	1.61052	1.09715	1.77581	1.64466	1.85898	2.30938	2.22756	1.63086	1.9813	1.90841	2.46569
1	Water + Nicotine	IMG_4333_2	2.01315	1.65631	1.92263	2.29038	2.08721	2.06286	2.04189	4.32286	3.90201	2.28951	1.76795	1.64384	1.73025	1.81507	1.84299	1.99418	2.01802	1.74256	1.89841	1.93696	2.0487	2.69875	2.55477	2.01372	1.95459	2.09625	2.0147
1	Air	IMG_4322_2	1.31456	1.08129	1.17331	1.38308	1.43959	1.22895	1.28158	3.63734	2.83925	1.6403	1.08217	1.13053	1.08296	1.32484	1.21515	1.31163	1.30846	1.14814	1.25655	1.22855	2.50144	2.14317	1.73477	1.27655	1.27041	1.30569	1.30356
1	Air	IMG_4323_2	3.27645	2.71266	3.30795	3.35613	3.41121	3.25265	3.60545	4.71172	4.22842	3.70986	2.81381	2.88127	2.8111	2.98199	2.93972	3.25535	3.25076	2.8418	3.03774	3.19222	3.37278	3.51647	3.527	3.28013	3.39471	3.41964	3.3722
1	Air	IMG_4324_2	7.91636	7.10802	7.93305	8.27329	7.61352	9.48575	8.82671	9.28662	9.93402	8.2193	7.91206	7.6033	7.62262	7.62147	7.61059	8.00797	7.94837	6.99926	7.56268	7.74692	8.32409	8.55905	8.57395	7.85312	7.80146	8.08994	11.8143
1	Air	IMG_4325_2	2.34106	2.04297	1.89543	2.38353	2.37499	2.24963	2.20342	3.31942	4.33677	2.46645	2.11916	2.07147	1.86491	2.20809	2.17402	2.3486	2.35674	2.07301	2.24614	2.26167	2.86858	2.98305	2.89154	2.35251	2.40642	2.48263	2.47402
1	Air	IMG_4326_2	0.925174	0.666242	0.803716	1.09117	1.09809	1.03996	1.02521	4.03333	3.3137	0.959741	0.707601	0.762394	0.708699	0.734868	0.801335	0.922674	0.956757	0.748503	0.88557	0.853746	0.829521	2.10608	1.83607	0.906634	0.897116	0.947481	0.940366
1	Air	IMG_4327_2	2.32395	1.90757	2.22004	2.50535	3.37258	2.22855	2.44697	4.59546	4.44766	2.72391	1.9616	2.05206	1.94518	2.09966	2.13741	2.30272	2.33941	2.03302	2.21037	2.22594	2.43065	3.0652	2.92991	2.29167	2.25059	2.40612	2.31673
2	Water	D2_0_1	1.01868	0.824708	1.5419	1.08986	1.20517	1.01198	1.08698	3.61978	3.0683	1.03268	0.84748	0.946031	0.798071	0.992522	0.917675	1.02177	1.05492	0.841619	0.96624	0.950752	1.78511	1.9659	1.59671	1.00212	1.00377	1.02113	1.01108
2	Water	D2_0_2	1.47018	1.16843	1.27763	1.57644	1.65225	1.26323	1.45203	3.57524	3.15675	1.63035	1.14688	1.25904	1.15343	1.24895	1.32433	1.45509	1.48822	1.2657	1.43201	1.34826	1.52613	2.18848	1.96815	1.42064	1.44345	1.4414	1.47413
2	Water	D2_0_3	1.55212	1.15956	1.22243	1.62096	1.55286	1.56421	1.91442	3.87401	2.805	1.66618	1.22935	1.27472	1.16455	1.34111	1.34898	1.54456	1.53161	1.26937	1.39884	1.45568	1.78823	2.16206	1.91962	1.05824	1.45833	1.52915	1.48833
2	Water	D2_0_4	0.722553	0.569053	0.914398	0.762411	0.706436	0.757965	0.805357	3.62641	1.50465	0.897947	0.672491	0.600059	0.640817	0.635539	0.714869	0.761316	0.688605	0.616194	0.663718	0.752201	0.92427	0.955555	0.931541	0.760204	0.683372	0.765738	0.682712
2	Water	D2_0_5	0.217015	0.174865	0.204571	0.243976	0.563235	0.253522	0.248328	0.795029	1.02396	0.444221	0.167933	0.149536	0.152823	0.183001	0.180745	0.220725	0.228028	0.156511	0.227302	0.185741	0.254895	0.448727	0.536421	0.209937	0.217788	0.260762	0.23847
2	Water	D2_0_6	1.14788	0.72665	1.01029	1.40277	1.19045	1.30272	1.26221	2.89246	2.84693	1.24542	0.827233	0.873335	0.784624	0.955667	0.966911	1.13595	1.11796	0.868079	1.03766	1.06175	0.972663	1.56818	1.76117	1.03451	1.0438	1.08462	1.10436
2	Water + Nicotine	D2_24_2	1.12562	0.880424	0.974183	1.28301	1.14623	1.0154	0.985757	3.69088	2.34758	1.07201	0.9281	0.89836	0.866737	0.990099	0.970555	1.12194	1.12076	0.96892	1.03418	1.07826	1.09207	1.97802	1.57648	1.09484	1.07832	1.12072	1.1014
2	Water + Nicotine	D2_24_3	2.23192	2.00587	2.1501	2.28338	2.39186	2.07561	2.46202	3.22176	3.41315	2.54336	1.96569	2.12227	1.98764	2.0801	2.2134	2.20951	2.2491	2.0844	2.21848	2.13333	2.35217	2.60188	2.59081	2.17292	2.21979	2.18558	2.24536
2	Water + Nicotine	D2_24_4	4.10313	3.32129	3.59395	4.09087	4.03754	3.71457	3.45456	5.47652	4.90494	3.79864	3.40697	3.42555	3.20361	3.68437	3.62965	4.09694	4.08544	3.63597	3.85136	3.87308	4.18997	4.48919	4.36701	4.00801	3.997	4.09294	4.04064
2	Water + Nicotine	D2_24_5	1.52191	1.12386	1.35924	1.92822	1.80353	2.30471	2.9295	4.92187	3.10929	2.37078	1.79248	1.43463	1.19345	1.51162	1.42178	1.50631	1.57453	1.1845	1.42542	1.62278	2.24206	2.40562	2.25281	1.74029	1.52291	1.76174	1.56332
2	Water + Nicotine	D2_24_6	0.775817	0.629976	0.802607	1.19338	1.80217	1.29465	1.11851	2.34019	2.75251	1.71335	0.942219	0.763406	0.691656	0.951435	0.948918	0.770206	0.882527	0.663799	0.840824	1.06651	1.23914	1.31433	1.35725	0.84774	1.02438	1.24374	1.36456
2	Air	D2_Con_1	2.18683	1.71361	1.93265	2.12146	2.30699	1.92498	2.0759	4.38479	3.97882	2.28303	1.72667	1.815	1.72294	1.94706	1.96585	2.16859	2.201	1.8802	2.06086	1.9854	3.27508	3.01029	2.77861	2.10736	2.14139	2.15235	2.18175
2	Air	D2_Con_2	3.00102	2.43066	2.85777	2.92266	3.10561	2.68824	3.47744	3.75186	4.18346	2.9695	2.44799	2.60231	2.50788	2.5726	2.6535	2.92571	3.00876	2.58813	2.84952	2.69263	2.93639	3.12414	3.41905	2.86458	2.9331	2.80865	3.03896
2	Air	D2_Con_3	5.87796	5.10443	5.21094	5.90676	5.76963	5.2486	5.26975	7.07888	6.78014	5.60582	5.19611	5.20868	4.97364	5.38568	5.39013	5.87725	5.85838	5.3921	5.60406	5.63836	5.51159	6.30131	6.16654	5.80029	5.75761	5.84804	5.80963
2	Air	D2_Con_4	3.57088	2.86959	3.40119	3.74987	3.87306	4.15622	4.49932	5.17279	4.36701	4.5297	3.60018	3.2311	3.04273	3.2703	3.34102	3.5293	3.6173	2.99019	3.37773	3.53373	3.951	3.752	3.85386	4.37856	3.71614	3.53875	3.92387
2	Air	D2_Con_5	0.912418	0.750734	0.865299	0.959185	0.93848	1.27054	0.917603	3.12007	2.85731	0.942229	0.777531	0.778244	0.76885	0.818804	0.839913	0.917969	0.923177	0.778373	0.858437	0.870859	0.927858	1.85781	1.5407	0.900127	0.894512	0.933857	0.935266
2	Air	D2_Con_6	1.08768	0.91116	1.14948	2.52314	1.42884	1.97959	1.74816	3.60345	2.6716	2.25479	1.91488	1.09089	1.02016	1.20866	1.06671	1.12848	1.07589	0.912007	1.07435	2.40184	2.27807	2.05422	1.50039	1.39231	1.13657	1.29128	1.07049
3	Water	D3_0_1	0.478576	0.348805	0.373964	0.517986	0.596224	0.356867	0.488778	2.51612	2.00467	0.548636	0.362773	0.334608	0.32244	0.462488	0.430749	0.473481	0.490817	0.376301	0.457187	0.439521	0.983283	1.16226	0.961369	0.484938	0.491374	0.471817	0.511842
3	Water	D3_0_2	1.32853	0.989473	1.38168	1.50537	1.78194	1.47685	1.44645	3.54592	2.99107	2.22839	1.0858	1.20947	1.1578	1.24197	1.68541	1.33604	1.36509	1.05106	1.43814	1.28278	1.4248	1.91865	1.78771	1.35576	1.34784	1.38288	1.57969
3	Water	D3_0_3	1.46243	1.27451	1.29192	1.4515	1.55273	1.12179	1.43193	2.13787	1.98163	1.49459	1.17739	1.29691	1.2871	1.3002	1.35648	1.43708	1.47457	1.30063	1.45167	1.46713	1.33924	1.72129	1.69983	1.44469	1.48714	1.44431	1.50997
3	Water	D3_0_4.analysis	0.381063	0.322801	0.355128	0.360974	0.434092	0.387452	0.552261	1.44939	1.71771	0.567858	0.29426	0.375285	0.357093	0.328616	0.408133	0.377889	0.415112	0.32683	0.401202	0.33334	0.560046	0.973518	1.03159	0.36639	0.387271	0.373318	0.402396
3	Water	D3_0_5	0.769129	0.681187	0.697812	0.791935	0.782463	0.833151	0.70403	2.03379	1.47426	0.749231	0.739704	0.718836	0.683072	0.72257	0.671356	0.775214	0.773476	0.686739	0.741868	0.756841	0.845678	1.07411	0.97748	0.769374	0.760206	0.793363	0.750771
3	Water + Nicotine	D3_24_1	0.810226	0.577408	0.628534	0.985864	0.937972	0.636527	0.715777	3.71352	2.30779	0.752211	0.572243	0.63602	0.552058	0.630753	0.674811	0.819106	0.82238	0.65539	0.757371	0.759032	0.695097	1.84565	1.43354	0.786263	0.782726	0.824056	0.804596
3	Water + Nicotine	D3_24_2	1.18228	0.876199	0.986624	1.45043	1.15257	1.20647	1.33863	2.32906	3.04455	1.19429	1.16858	0.903594	0.825986	1.23726	0.966425	1.13021	1.2872	0.953905	1.00151	1.07882	2.36568	1.51428	1.67101	1.0775	1.17598	1.32072	1.15068
3	Water + Nicotine	D3_24_3	0.876736	0.624471	0.789888	1.00683	0.894532	0.854425	0.854814	2.2236	2.12104	0.852851	0.669093	0.6569	0.663659	0.716665	0.777779	0.865219	0.875537	0.707377	0.796512	0.800367	0.811155	1.39191	1.3535	0.830369	0.838561	0.873857	0.873182
3	Water + Nicotine	D3_24_4	3.34294	2.27642	2.87522	3.30001	3.08592	2.9785	2.95244	4.92069	4.40014	2.86874	2.40956	2.36593	2.39379	2.65713	2.54719	3.25266	3.20282	2.58932	2.8129	2.88974	3.29556	3.7587	5.22951	3.0289	3.06483	3.19762	3.19531
3	Water + Nicotine	D3_24_5	5.00522	4.43746	4.49592	4.94194	6.55051	5.37938	6.11184	5.88787	6.05654	5.86201	4.65361	6.9022	4.46702	4.59452	5.00234	4.53283	4.76499	4.47803	5.05357	4.67713	4.78488	4.84238	5.05457	4.5987	5.728	4.73132	6.64009
3	Water + Nicotine	D3_24_6	1.05146	0.877396	1.04393	1.26087	1.354	1.11101	1.14404	4.16414	2.72896	1.28704	0.981294	0.91287	0.928272	1.07161	0.938732	1.06853	1.08884	0.893829	1.02756	1.10817	1.47216	1.74244	1.58187	1.15502	1.04635	1.66204	1.16391
3	Air	IMG_4362_2	1.65953	1.39143	1.50234	1.62306	1.77876	1.52481	1.57322	3.90811	3.39998	1.73538	1.36345	1.44227	1.39049	1.59649	1.54013	1.64202	1.68175	1.47818	1.60257	1.5251	3.09161	2.53458	2.27998	1.60432	1.6407	1.63405	1.66647
3	Air	IMG_4363_2	2.62372	2.24206	2.22562	2.58694	2.72881	2.23213	2.44011	3.57513	3.31567	2.63734	2.19106	2.31631	2.16106	2.32975	2.42467	2.59535	2.62668	2.3873	2.52403	2.4737	2.49657	2.8425	2.79055	2.55085	2.59806	2.56705	2.62772
3	Air	IMG_4364_2	3.57019	3.00343	3.04643	3.65652	3.4213	3.30056	2.90943	5.07108	4.61445	3.15842	3.11639	2.93355	2.89364	3.33055	3.16497	3.57972	3.54022	3.24124	3.31077	3.45443	3.47246	3.99537	3.81613	3.52231	3.4573	3.56844	3.47529
3	Air	IMG_4365_2	2.47814	1.64685	2.41932	2.39771	2.06381	2.38331	2.29168	4.25136	4.1471	1.85379	1.75072	1.67543	1.71953	2.29141	1.73408	2.50673	2.42104	2.00791	2.18793	2.03053	3.64563	3.19972	2.89662	2.02014	2.21572	2.52956	2.26357
3	Air	IMG_4366_2	0.615651	0.49017	0.567053	0.62381	0.618109	0.930049	0.554482	2.24267	2.36031	0.642315	0.499987	0.519964	0.514105	0.608865	0.601627	0.609478	0.611422	0.470994	0.547231	0.595222	0.578141	1.27197	1.18633	0.556799	0.576044	0.68692	0.547346
3	Air	IMG_4367_2	8.63472	7.80091	8.36279	8.39524	8.41323	7.9565	8.113	9.78766	9.81838	8.51523	7.80283	8.01131	7.8138	7.90321	8.07859	8.57248	8.65017	8.0092	8.22335	8.14303	8.01994	8.78177	8.89543	5.48611	8.38601	8.47745	8.48372
4	Water	IMG_4388_2	0.560167	0.252968	0.442471	0.591757	0.581462	0.564016	0.461874	3.38234	2.48965	0.689694	0.286558	0.322871	0.323669	0.440001	0.33803	0.558975	0.569954	0.342334	0.48526	0.445919	0.934848	1.40652	1.18791	0.557326	0.527931	0.608703	0.581468
4	Water	IMG_4389_2	0.694013	0.416678	0.609667	0.789204	0.716016	1.1345	1.08103	3.12237	2.01091	0.82345	0.799379	0.56106	0.738395	0.57459	0.472959	0.661815	0.631334	0.341596	0.529481	0.594958	1.16241	1.66016	1.38774	0.5809	0.581872	0.845343	0.672725
4	Water	IMG_4390_2	1.32874	1.0893	1.1932	1.42864	1.47928	1.32166	1.27836	3.45602	3.3182	1.39844	1.09417	1.11656	1.10355	1.15873	1.16902	1.32786	1.33614	1.15315	1.26942	1.26513	1.42227	2.02596	1.95678	1.27672	1.29934	1.30414	1.30813
4	Water	IMG_4391_2	0.527968	0.427637	0.509587	0.524562	0.639976	0.43631	0.606583	3.24689	2.53567	0.588781	0.385436	0.497839	0.451854	0.495505	0.488791	0.515456	0.549453	0.45882	0.549541	0.453826	1.1462	1.39819	1.23522	0.488589	0.511567	0.513328	0.533196
4	Water	IMG_4392_2	4.40788	3.96796	4.65592	4.49881	4.55678	4.50034	5.12951	5.91787	5.53014	4.85006	4.08551	4.18334	4.14446	4.18447	4.27924	4.32527	4.55159	4.05948	4.31873	4.3255	4.57237	4.76461	4.83479	2.07628	5.08243	4.4966	4.88019
4	Water	IMG_4393_2	1.21203	1.04268	1.06673	1.21031	1.43576	1.32871	1.32117	2.51909	2.13507	1.43413	1.095	1.06979	1.0311	1.10072	1.1908	1.17912	1.26836	1.30986	1.36183	1.13541	1.15159	1.40119	1.46955	0.736453	1.25945	1.23314	1.37461
4	Water + Nicotine	IMG_4394_2	0.716883	0.296731	0.378669	0.890768	0.746248	0.476705	0.839311	2.26636	2.6602	0.734586	0.357966	0.412908	0.429447	0.503416	0.49488	0.675406	0.711167	0.382164	0.583229	0.564532	1.40947	1.25724	1.44742	0.595804	0.603531	0.652383	0.703735
4	Water + Nicotine	IMG_4395_2	0.64346	0.430715	0.487908	0.80709	0.664194	0.525541	0.48547	3.0054	2.18603	0.592486	0.443163	0.422979	0.401223	0.493424	0.506247	0.645255	0.647696	0.492991	0.561896	0.610428	0.555326	1.63218	1.13043	0.623598	0.597126	0.641394	0.624526
4	Water + Nicotine	IMG_4396_2	1.84064	1.39799	1.73401	1.84886	1.88352	1.57577	2.09395	2.83734	2.95601	1.80583	1.47252	1.55362	1.1732	1.56876	1.58977	1.78718	1.90109	1.5719	1.6904	1.71627	1.79734	2.25894	2.0659	1.74779	1.81867	1.86449	1.83207
4	Water + Nicotine	IMG_4397_2	2.96145	2.48933	2.65016	2.91355	2.98727	2.77753	3.03792	4.54849	3.91552	3.06644	2.55156	2.66601	2.57232	2.62252	2.71511	2.93693	2.97447	2.64068	2.77567	2.7402	2.78491	3.42032	3.29499	2.8289	2.87271	2.93699	2.89201
4	Water + Nicotine	IMG_4398_2	1.55207	1.2904	1.64039	1.59391	1.94911	1.69634	2.42489	3.19185	3.26126	2.05686	1.36802	1.51327	1.41974	1.34599	1.85801	1.51159	1.59041	1.33427	1.49189	1.49323	1.5098	2.19365	2.03497	1.64556	2.09929	1.56411	1.94929
4	Air	IMG_4382_2	3.15299	2.83311	2.93764	3.16444	3.26359	2.8663	3.09095	4.96214	4.77725	3.19941	2.79642	2.91985	2.82497	2.96795	3.00489	3.12271	3.16579	2.94872	3.095	3.00254	4.22128	3.85047	3.71233	1.61604	3.12274	3.10679	3.16659
4	Air	IMG_4383_2	3.60289	3.10871	3.23856	3.67888	3.60862	3.87968	3.5496	4.90483	4.04528	3.61592	3.18317	3.19591	3.05225	3.28708	3.31379	3.61886	3.58209	3.26864	3.4066	3.51427	3.6036	4.0594	3.69703	3.96401	3.48956	3.79656	3.52677
4	Air	IMG_4384_2	3.09316	2.68354	2.68147	3.16043	2.93266	2.94995	2.52872	3.893	3.92467	2.72117	2.82885	2.61135	2.60107	2.89433	2.73681	3.07573	3.04045	2.84763	2.86523	3.01612	2.96395	3.45376	3.31188	3.08708	2.979	3.10895	3.00484
4	Air	IMG_4385_2	1.37115	0.824661	1.57473	1.58806	1.6309	1.43538	1.75009	3.40356	2.99375	1.48836	1.0438	1.16013	1.05143	1.12273	1.15855	1.23968	1.35676	0.839392	1.18065	1.19534	1.72164	1.94169	1.83459	1.36737	1.93494	1.252	1.98862
4	Air	IMG_4386_2	0.963094	0.65212	0.846237	1.09733	1.24097	0.853495	0.830811	3.39069	2.80535	0.976493	0.657703	0.730634	0.70696	0.733767	0.814368	0.947003	0.980103	0.750784	0.914248	0.880462	0.787769	2.01189	1.6307	0.919592	0.920732	0.960525	0.967949
4	Air	IMG_4387_2	1.42072	1.26073	1.30119	1.92022	1.55225	1.3979	1.49569	2.29559	1.78661	1.82966	1.2727	1.31618	1.2448	1.39608	1.51801	1.52093	1.42556	1.27997	1.41422	1.52782	1.59636	1.85777	1.5533	1.55776	1.44054	1.84257	1.5868
5	Water	D5_0_2	0.543411	0.326744	0.907918	0.723327	0.526719	1.50503	0.97983	2.57465	1.01081	0.6817	0.535496	0.547277	0.696267	0.452802	0.424657	0.59211	0.564417	0.340764	0.482327	0.623083	0.687631	1.36996	0.734635	0.578721	0.509946	0.711728	0.579675
5	Water	D5_0_3	1.16907	0.995562	1.05556	1.16058	1.23773	0.997405	1.17817	2.64738	2.31386	1.38772	0.937659	1.05534	0.979769	1.01627	1.11942	1.15129	1.20161	1.06452	1.11726	1.08094	1.041	1.70685	1.53445	1.11561	1.15283	1.12508	1.17949
5	Water	D5_0_4	0.443805	0.279397	0.359226	0.465114	0.55308	0.269818	0.443174	2.14759	2.84186	0.581767	0.236926	0.370152	0.277464	0.3664	0.413168	0.436862	0.476228	0.342784	0.462793	0.361965	1.08486	1.23981	1.2141	0.419451	0.450091	0.439028	0.486655
5	Water	D5_0_5	0.590355	0.474541	0.573492	0.598404	0.457269	0.574148	0.483815	0.649996	0.700375	0.474663	0.528855	0.466951	0.508519	0.502399	0.467116	0.513076	0.607943	0.56535	0.480272	0.500506	0.561091	0.554027	0.628023	0.504107	0.535044	0.554508	0.548048
5	Water	D5_0_6	2.99275	2.36062	2.88243	3.15289	3.02532	2.77823	2.92267	5.39895	4.04806	3.06241	2.52146	2.50186	2.50412	2.62097	2.59359	3.08848	2.94835	2.58178	2.82153	2.84235	2.98585	3.56646	3.31434	2.81055	2.90117	3.06372	2.93086
5	Water + Nicotine	IMG_4411_2	1.40983	1.1035	1.22557	1.50776	1.5821	1.22089	1.28939	2.55578	3.19138	1.34846	1.10548	1.15136	1.1077	1.30727	1.22687	1.38825	1.42995	1.19399	1.38753	1.27323	2.60795	1.75731	1.95083	1.35473	1.38985	1.38423	1.42723
5	Water + Nicotine	IMG_4412_2	1.57884	1.18035	1.2527	1.85453	1.5526	1.36805	1.32037	4.12862	2.62981	1.3537	1.24128	1.21255	1.14085	1.36311	1.30341	1.59421	1.55798	1.33009	1.4373	1.51402	1.6212	2.5478	1.92307	1.56012	1.51801	1.61967	1.52748
5	Water + Nicotine	IMG_4413_2	1.93474	1.28212	1.46844	1.79726	1.69832	1.68201	1.91411	2.91658	2.98563	1.7277	1.3136	1.34214	1.28304	1.47196	1.47332	1.90383	1.84596	1.39461	1.48262	1.65212	1.67933	2.25107	2.14772	1.57511	1.66871	1.77766	1.77046
5	Water + Nicotine	IMG_4414_2	2.61765	1.66173	2.38152	2.52156	2.3931	1.88228	2.22961	4.29825	3.55524	2.10272	1.67446	1.8266	1.83715	1.98516	1.92519	2.54603	2.627	1.93752	2.12879	2.2075	2.68297	2.952	2.85529	2.24892	2.31807	2.38667	2.47365
5	Water + Nicotine	IMG_4415_2	1.36398	0.902462	1.6779	1.64924	1.76525	1.56317	1.14581	2.63082	3.65401	2.64462	1.30707	1.46388	1.1546	1.08444	1.35001	1.34525	1.36198	0.976026	1.69449	1.33695	1.35895	1.71686	1.88641	1.37895	1.36864	1.4402	1.38449
5	Air	IMG_4405_2	0.125324	0.0567482	0.0564617	0.080744	0.0507689	0.0320421	0.0611864	0.394993	1.34387	0.105692	0.079869	0.0673468	0.0501696	0.107151	0.0990871	0.0694273	0.066399	0.0281266	0.089521	0.0640549	0.489195	0.355498	0.285864	0.0858668	0.0595867	0.130573	0.0919131
5	Air	IMG_4406_2	6.37548	5.84023	5.86074	6.40517	6.34693	6.03434	6.39256	7.31997	7.31923	6.53532	5.89498	5.86878	5.86151	6.0459	6.01969	6.37242	6.32594	6.0142	6.13764	6.23128	6.33466	6.61605	6.61643	6.46354	6.2447	6.32724	6.31181
5	Air	IMG_4407_2	0.628667	0.482133	0.745255	0.667135	0.789178	0.554721	0.988794	0.818111	1.05648	0.795857	0.489851	0.734334	0.494698	0.639952	0.588292	0.591634	0.693126	0.493506	0.636421	0.683125	1.01817	0.632967	0.628978	1.03392	0.816569	0.655748	0.765488
5	Air	IMG_4408_2	2.57433	2.01646	2.30023	2.51629	2.46792	2.4034	2.33752	4.04414	3.61283	2.37864	1.97932	2.09769	2.03794	2.22912	2.21638	2.56598	2.52857	2.1738	2.31233	2.31474	2.66517	3.02962	2.7824	2.41182	2.41264	2.50925	2.46312
5	Air	IMG_4409_2	1.64331	1.1411	1.87634	1.59136	1.43971	1.45242	1.35545	3.68642	3.02555	1.42815	1.13527	1.21601	1.17227	1.18715	1.24621	1.62743	1.65398	1.20653	1.31108	1.30743	1.29616	2.71819	2.19161	1.55188	1.48004	1.64562	1.66489
5	Air	IMG_4410_2.analysis	2.89836	2.27949	2.67978	2.78903	2.78127	2.38191	2.69691	4.05908	3.78021	2.61721	2.30009	2.35387	2.29998	2.41793	2.44791	2.72456	2.71675	2.44793	2.58356	2.60866	2.57445	3.16855	3.06109	2.61293	2.61177	2.64304	2.62559
6	Water	D6_0_2	0.618646	0.33569	0.374138	0.636054	0.690305	0.395129	0.475725	3.13282	2.09217	0.552874	0.346431	0.427811	0.316242	0.473096	0.474656	0.633486	0.64098	0.432986	0.595593	0.5448	0.596667	1.638	1.18235	0.585829	0.590424	0.628043	0.629306
6	Water	D6_0_3	2.90976	2.56314	2.61628	2.92213	3.03478	2.60185	2.79989	4.40779	3.81827	3.02244	2.48572	2.67504	2.55092	2.57419	2.78408	2.88788	2.91266	2.67005	2.85318	2.72672	2.65176	3.3365	3.20363	1.9202	2.88394	2.82	2.91136
6	Water	D6_0_4	0.593065	0.497042	0.544958	0.629665	0.738434	0.665991	0.5272	3.65101	2.37575	0.553879	0.515758	0.542579	0.511469	0.520018	0.51395	0.557634	0.601711	0.501444	0.635715	0.519004	0.794526	1.69122	1.1502	0.548978	0.593898	0.549687	0.584873
6	Water	D6_0_5	1.61293	0.743871	2.0908	1.43031	1.91826	1.66154	1.31005	2.52919	1.31858	1.07341	1.4664	0.829609	1.42613	0.916139	0.741832	1.1937	1.99257	0.797085	1.94337	1.29894	0.9059	0.935798	1.01103	1.00783	2.00276	2.0153	2.41104
6	Water	D6_0_6	2.98487	2.52677	2.6187	3.10963	3.1001	2.76612	2.85028	5.40949	3.84147	2.98177	2.49679	2.61891	2.47516	2.65826	2.71483	2.9606	2.98617	2.72686	2.88561	2.85106	2.93177	3.16706	3.19358	2.89139	2.93127	2.931	2.97333
6	Water + Nicotine	D6_24_1	0.491528	0.307355	0.400786	1.05759	0.734773	0.482722	0.635617	2.01569	2.74531	0.984811	0.394097	0.437839	0.469499	0.456564	0.432012	0.492712	0.507051	0.308991	0.529509	0.456743	1.14048	1.25865	1.34154	0.586541	0.509675	0.695824	0.685882
6	Water + Nicotine	D6_24_2	0.945119	0.626643	0.718358	1.17646	0.976564	0.803111	0.663429	3.65747	2.22108	0.78053	0.679443	0.648554	0.611607	0.763923	0.740932	0.955961	0.955807	0.740062	0.849582	0.893543	0.878491	2.09488	1.44568	0.925435	0.887804	0.97275	0.911288
6	Water + Nicotine	D6_24_3	3.44275	3.21692	3.34944	3.47771	3.51131	3.59859	3.86548	5.01919	4.86346	3.77596	3.20729	3.38929	3.24365	3.28065	3.3908	3.44146	3.456	3.29017	3.42502	3.3882	3.53511	4.08402	3.79881	3.41656	3.4081	3.42994	3.46219
6	Water + Nicotine	D6_24_4	3.7877	2.63794	3.10763	3.75947	3.43	3.16143	3.09655	5.45198	4.4593	3.17267	2.71759	2.75976	2.77753	2.97334	2.91163	3.80857	3.76063	2.98513	3.21005	3.39719	3.57379	4.25143	3.85305	3.59968	3.42009	3.62857	3.45184
6	Water + Nicotine	D6_24_5	1.41696	1.12446	1.20473	1.48751	1.50879	1.20097	1.33234	3.00657	2.62466	1.45471	1.0839	1.25061	1.136	1.20002	1.31265	1.42218	1.4403	1.24429	1.37743	1.32379	1.26587	2.04506	1.81754	1.36558	1.39516	1.40731	1.43519
6	Water + Nicotine	D6_24_6	1.13827	0.530991	0.748507	1.17406	1.06005	1.3564	0.819659	2.84521	2.88549	1.62864	1.01066	0.91111	0.667637	0.925214	1.09876	1.02396	1.14103	0.622499	1.18473	0.916126	1.43606	1.73653	1.38967	1.16196	18.7312	1.06265	1.27733
6	Air	D6_Con_1	2.20229	1.72782	1.87199	2.16069	2.3342	1.87647	1.88356	4.38674	3.81765	2.28098	1.74839	1.72662	1.72731	1.94192	1.89628	2.20694	2.18924	1.87095	2.02425	1.98474	3.34462	2.85299	2.69995	2.10168	2.10576	2.13057	2.13176
6	Air	D6_Con_2	5.6795	5.24936	5.44825	5.85337	5.78845	6.35023	6.3434	6.25827	6.61289	6.25725	5.47175	5.47687	5.41681	5.42371	5.55069	5.59382	5.68862	5.31944	5.63062	5.59033	5.91775	5.73571	5.92193	7.55936	5.69879	5.75846	5.73886
6	Air	D6_Con_3	2.90915	2.36679	2.56312	2.84491	2.92993	2.64554	2.79871	4.52931	4.00749	2.98817	2.46443	2.54344	2.34155	2.59943	2.63818	2.84802	2.89401	2.48532	2.71854	2.67709	2.74342	3.27466	3.25658	2.8181	2.82395	2.88837	2.99289
6	Air	D6_Con_4	0.586884	0.509487	0.55396	0.607781	0.728746	0.532131	0.604785	2.42476	1.76893	0.745072	0.494275	0.548985	0.526287	0.811062	0.580624	0.571061	0.598458	0.533642	0.612968	0.532766	1.58344	1.34812	0.880277	0.571167	0.584462	0.568348	0.60077
6	Air	D6_Con_5	0.6542	0.539302	0.557569	0.63641	0.738022	0.712839	0.549899	2.34665	1.9264	0.580029	0.600592	0.552214	0.544625	0.630634	0.6035	0.658287	0.698121	0.556095	0.614965	0.602945	0.558584	1.61149	1.10772	0.67616	0.647833	0.666694	0.692099
6	Air	D6_Con_6	2.37318	1.68009	2.13052	2.15882	2.633	1.99855	2.20903	4.19305	3.89167	2.44944	1.75988	1.82422	1.7589	1.81266	1.90064	2.34153	2.38692	1.83957	2.21699	1.94848	2.18809	2.65115	2.69774	2.0697	2.24533	2.14845	2.36908
7	Water	D7_0_2	0.409285	0.292682	0.260631	0.437226	0.37069	0.266006	0.351435	1.64627	1.22705	0.311397	0.259392	0.263774	0.259835	0.311873	0.296975	0.383282	0.394846	0.285801	0.368883	0.368352	0.367744	0.868724	0.68693	0.38706	0.367134	0.394782	0.407214
7	Water	D7_0_3	8.65924	7.7574	7.92519	8.07629	8.06898	7.72979	7.68886	8.81563	9.46751	8.06846	7.7811	7.78583	7.65759	7.87001	7.89101	8.3644	8.53064	7.88548	8.20767	8.00255	7.8867	8.35797	8.42405	8.23307	8.21976	8.30348	8.40587
7	Water	D7_0_4	2.02208	1.56689	1.92405	1.9802	1.85099	1.7387	1.99165	3.91145	3.23987	1.80017	1.52382	1.69764	1.58979	1.66266	1.69838	2.00422	2.07553	1.61793	1.74643	1.66673	2.52177	2.98307	2.32401	1.93029	1.77301	1.89125	1.78906
7	Water	D7_0_5	0.280003	0.191668	0.275325	0.603347	0.645884	0.303781	0.693507	0.788466	1.15651	1.83861	0.265816	0.352835	0.218102	0.279826	0.283485	0.250192	0.304713	0.202935	0.955747	0.218598	1.22539	0.380262	0.499878	0.414445	0.387145	0.277896	0.387669
7	Water	D7_0_6	0.906598	0.735485	0.73445	0.986226	0.892725	0.731526	0.950815	2.71953	1.52208	0.774351	0.748753	0.759893	0.68789	0.777634	0.802158	0.922919	0.879092	0.7663	0.806306	0.826359	0.719831	1.09599	1.0592	1.00556	0.848746	1.09035	0.914474
7	Water + Nicotine	D7_24_1	0.429603	0.195601	0.209826	0.7416	0.458437	0.241996	0.950415	1.5195	2.21733	0.447667	0.297665	0.287988	0.291954	0.37912	0.291867	0.405791	0.421212	0.23173	0.407988	0.506881	0.981978	0.81148	0.986447	0.489281	0.366079	0.498804	0.398791
7	Water + Nicotine	D7_24_2	0.333814	0.195143	0.22338	0.502548	0.438715	0.304312	0.273867	3.32794	1.71743	0.222409	0.24761	0.235957	0.224744	0.222274	0.25575	0.300612	0.346445	0.266905	0.300933	0.330782	0.282165	1.5148	0.937873	0.331541	0.276643	0.353556	0.321001
7	Water + Nicotine	D7_24_3	1.43475	1.07685	1.2024	1.46594	1.43311	1.33845	1.37368	3.06415	2.83117	1.28334	1.10543	1.12308	1.07705	1.22535	1.18084	1.44183	1.39701	1.17318	1.27688	1.28923	1.39198	2.14852	1.89073	1.35582	1.33987	1.41124	1.33643
7	Water + Nicotine	D7_24_4	2.70283	2.09667	2.38375	2.62575	2.62263	2.25884	2.21938	4.22972	3.51266	2.38495	2.11187	2.15918	2.08979	2.2617	2.24272	2.68929	2.65473	2.26118	2.43388	2.38444	3.24685	3.13744	2.87667	2.48775	2.52439	2.57025	2.56814
7	Water + Nicotine	D7_24_5	1.00543	0.743172	0.786188	1.08187	0.992861	0.909056	0.776288	3.02219	2.27604	0.8171	0.825232	0.744739	0.715404	0.87162	0.78996	1.03932	1.00898	0.846597	0.893956	0.972881	0.921082	1.76081	1.49455	0.984321	0.976834	1.02389	0.975623
7	Water + Nicotine	D7_24_6	0.152302	0.100706	0.228448	0.195006	0.203017	0.107808	0.219478	1.12299	1.11916	0.379529	0.189612	0.143191	0.184684	0.204722	0.161249	0.1708	0.190364	0.136151	0.115275	0.210375	0.114908	0.301509	0.239606	0.130657	0.209258	0.159531	0.151097
7	Air	D7_Con_1	1.901	1.63239	1.77909	1.99976	2.09499	1.95858	1.94017	4.04733	3.68155	2.05936	1.62866	1.68157	1.63224	1.78543	1.81571	1.89425	1.93518	1.71761	1.87896	1.77841	3.26645	2.66579	2.62925	1.87245	1.89935	1.91799	1.92664
7	Air	D7_Con_2	0.747385	0.635656	0.64749	0.846252	0.89279	0.704343	0.769854	1.52365	1.62143	1.24539	0.610439	0.670475	0.62518	0.692673	0.71291	0.744018	0.74555	0.647701	0.701551	0.720281	0.819769	1.00446	0.894487	0.720682	0.746324	0.7565	0.750792
7	Air	D7_Con_3	4.53584	4.06552	4.3371	4.56583	4.61911	4.52879	4.35333	5.81494	5.59419	4.65805	4.22528	4.11177	4.0984	4.31825	4.22967	4.52956	4.5373	4.22245	4.39641	4.42515	4.56567	4.90425	4.84414	4.59034	4.54865	4.61779	4.63916
7	Air	D7_Con_5	5.08593	4.21909	5.00811	5.21878	5.10844	5.27268	4.8994	6.82778	7.16839	4.85376	4.33875	4.28511	4.34606	4.5936	4.40525	5.0271	5.22089	4.72961	4.98707	4.94354	4.50845	5.69069	5.85917	3.58028	5.11472	4.92463	5.07682
7	Air	D7_Con_6	3.24498	1.82915	3.13872	3.21622	2.44713	2.81212	2.31172	5.95714	4.19946	2.49303	2.18348	1.98849	2.03242	2.06861	2.06782	3.38277	2.87291	2.08576	2.16734	2.7192	2.61256	4.39756	3.08958	2.87162	2.43815	3.26509	2.54663
8	Water	D8_0_2	0.463214	0.350165	0.402249	0.454822	0.432031	0.463126	0.350148	1.69013	1.3199	0.356329	0.370894	0.372858	0.387861	0.432905	0.372123	0.459868	0.414284	0.389686	0.414984	0.409752	0.457995	0.94657	0.738543	0.458305	0.446546	0.433028	0.445422
8	Water	D8_0_3	0.758681	0.621033	0.647957	0.773136	0.788294	0.69055	0.706991	1.87277	1.7473	0.847988	0.622575	0.613545	0.590858	0.676068	0.678278	0.744812	0.766427	0.643635	0.718799	0.711815	0.718162	1.14455	1.07107	0.737746	0.755028	0.755723	0.773492
8	Water	D8_0_4	0.164851	0.0903041	0.114091	0.17074	0.15515	0.141983	0.305506	1.72838	1.23568	0.135402	0.118539	0.134912	0.0972379	0.17075	0.0941737	0.153808	0.182315	0.12079	0.171897	0.116931	0.365407	0.846787	0.539048	0.161641	0.17839	0.139395	0.196678
8	Water	D8_0_5	0.230484	0.203986	0.182198	0.221687	0.209796	0.261217	0.166016	0.661405	0.334804	0.218567	0.205677	0.230263	0.18865	0.241557	0.216916	0.215843	0.205501	0.197986	0.246197	0.258171	0.276787	0.291713	0.226507	0.215662	0.22585	0.270899	0.217249
8	Water	D8_0_6	1.09881	0.878118	0.90604	1.33753	1.1484	1.07468	0.912967	3.57801	2.43136	0.963	0.940624	0.871278	0.853612	0.986472	0.900787	1.08944	1.08059	0.949373	1.00004	1.05224	1.11149	1.5384	1.43949	1.09715	1.03457	1.11519	1.05441
8	Water + Nicotine	IMG_4481_2	0.75831	0.638027	0.729192	0.754286	0.865897	0.761248	0.839815	1.94351	2.73377	0.797772	0.66521	0.697931	0.662911	0.843844	0.711618	0.742852	0.782125	0.663872	0.778743	0.696963	1.98136	1.11415	1.36364	0.726338	0.743331	0.756909	0.773761
8	Water + Nicotine	IMG_4482_2	0.907893	0.556708	0.640028	1.28315	0.959756	0.757796	0.767673	3.88474	2.52211	0.790162	0.647563	0.626932	0.542225	0.722056	0.705908	0.921915	0.909024	0.708275	0.825235	0.819782	0.84062	2.05276	1.49579	0.901161	0.862001	0.951745	0.87993
8	Water + Nicotine	IMG_4483_2	1.54875	0.939305	1.26495	1.64099	1.50998	1.35113	1.2497	3.33537	3.22889	1.47612	1.0244	1.0294	0.964246	1.19052	1.17741	1.55054	1.51646	1.17905	1.29729	1.40172	1.40708	2.16868	2.04012	1.48143	1.44194	1.52334	1.48007
8	Water + Nicotine	IMG_4484_2	2.59685	2.01221	2.24557	2.55972	2.56668	2.14981	2.19837	4.20481	3.58176	2.4779	2.07913	2.11017	1.99287	2.2327	2.26547	2.58895	2.57208	2.21932	2.35042	2.3547	3.03272	3.05449	2.88542	2.49567	2.51647	2.57589	2.4759
8	Water + Nicotine	IMG_4485_2	1.28477	0.88492	0.975433	1.35072	1.63422	1.28353	1.83513	3.25198	3.04449	1.81294	0.940265	1.19185	0.861559	0.995461	1.32352	1.21899	1.3388	0.986478	1.30247	1.09515	1.2572	2.06049	2.01381	1.1881	1.38537	1.17684	1.47495
8	Water + Nicotine	IMG_4486_2	0.366338	0.197344	0.239757	0.409334	0.36062	0.307354	0.255881	1.76244	2.13401	0.276656	0.22	0.206628	0.171966	0.270765	0.245835	0.336749	0.402323	0.252356	0.316303	0.314949	0.334296	0.83045	1.18093	0.324462	0.350008	0.372768	0.383521
8	Air	IMG_4471_2	1.68225	1.3847	1.48301	1.68801	1.76063	1.51984	1.59552	3.68785	2.8952	1.64123	1.40375	1.44702	1.36527	1.57092	1.51418	1.66458	1.67788	1.48835	1.60368	1.55303	2.86909	2.4802	2.10553	1.63558	1.64675	1.66425	1.67485
8	Air	IMG_4472_2	1.47474	0.927618	1.6018	2.30637	1.43332	3.29609	3.53576	3.35657	2.34618	2.29286	1.9291	1.19861	1.2739	1.34897	1.32899	1.60972	1.52504	1.01154	1.34629	2.45848	2.51881	2.63645	2.0193	2.13845	1.56379	2.11383	1.89992
8	Air	IMG_4473_2	3.79119	3.31291	3.36338	3.89907	3.60847	3.61666	3.12941	4.79044	4.98545	3.38105	3.44809	3.19776	3.24656	3.58467	3.37232	3.81317	3.75668	3.50392	3.53295	3.70302	3.75332	4.26483	4.08676	3.76954	3.68457	3.82616	3.69932
8	Air	IMG_4474_2	2.12291	1.74031	1.93549	2.14625	2.18658	2.10102	2.00225	3.82065	3.52888	2.23286	1.74327	1.80885	1.74169	1.88077	1.93954	2.10874	2.12189	1.87583	2.00266	2.01282	2.06418	2.6907	2.48736	2.06509	2.05988	2.11128	2.08798
8	Air	IMG_4475_2	1.93264	1.53527	1.81483	2.04063	2.34054	1.9454	2.03256	3.7615	3.41291	2.47436	1.62653	1.75108	1.57433	1.73952	1.73384	1.90238	1.95305	1.63748	1.90359	1.81745	2.13571	2.48157	2.40564	1.86414	1.99523	1.90958	2.00893
9	Water	D9_0_2	0.587586	0.486355	0.521544	0.979007	0.625295	0.737027	0.871864	3.34537	1.87303	0.570886	0.521317	0.495306	0.505329	0.589512	0.501529	0.613515	0.600999	0.493883	0.573271	0.680685	1.15108	1.48975	0.99226	0.842907	0.563939	0.658341	0.587402
9	Water	D9_0_3	1.17045	0.978461	1.05449	1.20113	1.1605	1.18787	1.16465	2.98037	2.36143	1.21143	1.02192	0.976589	0.979586	1.05948	1.04135	1.14832	1.16118	1.02686	1.09342	1.11744	1.15386	1.83633	1.55509	1.06267	1.03151	1.16746	1.14691
9	Water	D9_0_4	0.472317	0.45358	0.451532	0.512822	0.663972	0.442676	0.482293	1.39562	1.00634	0.423597	0.435338	0.445473	0.455436	0.451421	0.438618	0.475238	0.514556	0.473338	0.491132	0.46205	0.556296	0.905723	0.655445	0.475026	0.476026	0.501123	0.4731
9	Water	D9_0_5	1.55285	0.713448	0.970362	1.21137	1.22875	1.11307	0.933847	1.69968	1.75084	1.15842	0.838238	0.909193	0.78884	1.91593	0.865093	1.26694	2.07795	0.857281	1.01094	1.53013	0.918165	1.42375	1.89767	2.00073	0.793229	1.99559	37.6532
9	Water	D9_0_6	2.3559	2.32267	2.4508	2.86978	2.31928	2.53886	2.32244	3.94801	3.6247	2.27797	2.25816	2.2434	2.17587	2.50054	2.31526	2.37502	2.3192	2.26836	2.33159	2.4098	2.37462	3.41142	2.65742	4.17592	2.36668	2.3747	2.24918
9	Water + Nicotine	D9_24_1	0.847214	0.703102	0.84757	0.975948	0.9009	0.919424	0.806581	2.12329	2.7241	0.784419	0.779737	0.666664	0.710285	0.81231	0.702105	0.874283	0.8368	0.682362	0.775747	0.769929	1.6018	1.33518	1.4072	0.815492	0.788143	0.85503	0.820787
9	Water + Nicotine	D9_24_2	0.503939	0.217751	0.317155	0.642726	0.552245	0.289312	0.404457	2.52558	1.2678	0.368384	0.246951	0.290445	0.228554	0.324269	0.354802	0.510336	0.482621	0.318497	0.42166	0.413081	0.3985	1.3731	0.79594	0.458193	0.443313	0.514075	0.483573
9	Water + Nicotine	D9_24_3	1.57159	1.27527	1.45076	1.52653	1.71008	1.70921	1.53799	2.64527	3.02999	1.65906	1.24375	1.38237	1.28676	1.34475	1.50259	1.54536	1.58383	1.392	1.54402	1.43969	1.63043	2.01903	2.08229	1.50631	1.54667	1.52028	1.58578
9	Water + Nicotine	D9_24_4	1.84733	1.27275	1.50086	1.90075	1.80428	1.48245	1.41189	2.90663	2.52572	1.63499	1.2457	1.37444	1.23779	1.51376	1.48175	1.81535	1.85148	1.47641	1.61903	1.62679	2.08872	2.25482	2.14998	1.81791	1.743	1.87399	1.7606
9	Water + Nicotine	D9_24_6	0.384947	0.142385	0.298533	0.361547	0.421997	0.341956	0.435381	2.18283	1.16593	0.323676	0.211786	0.214477	0.190836	0.257569	0.257557	0.345227	0.350922	0.245545	0.327983	0.360412	0.337637	0.710767	0.571099	0.391902	0.327379	0.383054	0.334546
9	Air	D9_Con_1	0.661391	0.554354	0.594584	0.669969	0.667693	0.616698	0.638939	1.75845	1.28077	0.633747	0.581937	0.608175	0.564163	0.633137	0.59946	0.663623	0.662593	0.592622	0.617688	0.629974	1.37726	1.25411	0.897377	0.699357	0.648446	0.697249	0.657089
9	Air	D9_Con_2	0.61837	0.407496	0.467447	0.732764	0.727474	0.771184	0.838632	1.5062	1.16845	0.885395	0.475358	0.509423	0.381786	0.504848	0.551029	0.627179	0.640655	0.467524	0.564874	0.592583	0.644733	1.05021	0.852217	0.836083	0.606284	0.714617	0.68128
9	Air	D9_Con_3	1.63672	1.43846	1.53793	2.32477	1.73805	1.6929	2.05941	4.27582	3.3487	2.79172	1.85238	1.86316	1.28079	1.95555	1.684	1.63723	1.63043	1.37041	1.55034	1.98337	2.51038	3.02942	2.1971	1.90522	1.62055	2.05203	1.65493
9	Air	D9_Con_5	0.646085	0.497521	0.553052	0.622858	0.627708	0.557124	0.747414	2.75551	2.11014	0.631856	0.566127	0.522927	0.512229	0.556054	0.608714	0.639486	0.696492	0.56584	0.581022	0.594552	0.556479	1.60106	1.07894	0.670958	0.645378	0.70962	0.736492
9	Air	D9_Con_6	0.182344	0.145479	0.153944	0.23766	0.204843	0.151662	0.184531	0.933625	0.965945	0.184663	0.125347	0.10025	0.1005	0.179575	0.136273	0.204792	0.189126	0.141706	0.154766	0.17998	0.260902	0.554513	0.527079	0.19423	0.17608	0.251526	0.185101
10	Water	D10_0_2	0.350112	0.261102	0.297245	0.388747	0.331994	0.319614	0.265948	1.88552	0.938544	0.295567	0.30162	0.261103	0.28177	0.335796	0.268617	0.330003	0.350552	0.282835	0.286187	0.321751	0.575679	0.623019	0.581181	0.324795	0.303435	0.340728	0.33089
10	Water	D10_0_3	1.16356	0.880191	0.965687	1.27827	1.21618	1.00839	1.05836	2.97588	2.43695	1.22962	0.902403	0.903972	0.863937	0.99714	0.993927	1.16448	1.17455	0.977952	1.0831	1.0957	1.20208	1.87582	1.58654	1.14374	1.1341	1.19185	1.15185
10	Water	D10_0_4	0.0988173	0.0232539	0.0802469	0.0736676	0.0217155	0.0193529	0.171942	0.0492163	0.105547	0.0931441	0.0213601	0.0811739	0.023342	0.139266	0.0335091	0.0507883	0.0880887	0.0540443	0.0897516	0.0321968	0.0797985	0.046182	0.0659278	0.135791	0.0768974	0.0804533	0.0385369
10	Water	D10_0_5	0.101406	0.0647466	0.0548055	0.0612332	0.0544036	0.0480001	0.0401525	0.187953	0.306654	0.0467057	0.0980583	0.0746617	0.049494	0.0286245	0.0625885	0.0306563	0.0448821	0.0613381	0.0844181	0.0348667	0.107902	0.285796	0.102124	0.0571791	0.0556876	0.0552074	0.0652249
10	Water	D10_0_6	1.802	1.5719	1.7691	1.91758	1.81029	1.80035	1.7816	5.62453	3.0694	1.78912	1.54092	1.59868	1.55819	1.63185	1.60597	1.78413	1.82354	1.63736	1.72209	1.71655	1.69331	2.39404	2.10976	1.70648	1.73468	1.82341	1.77357
10	Water + Nicotine	D10_24_1	0.766308	0.585686	0.881423	0.839576	0.86687	0.72526	0.880432	2.42703	2.27395	0.871954	0.609664	0.6952	0.645411	0.68626	0.660954	0.751797	0.775823	0.622354	0.778423	0.683976	1.35876	1.12035	1.13483	0.721517	0.733068	0.748325	0.765898
10	Water + Nicotine	D10_24_2	0.531497	0.303378	0.424682	0.637044	0.55419	0.433595	0.566156	3.41003	2.15446	0.570256	0.323645	0.366748	0.346072	0.391178	0.45033	0.531264	0.513773	0.378231	0.454571	0.479906	0.425081	1.53403	1.17515	0.475562	0.48915	0.495687	0.538465
10	Water + Nicotine	D10_24_3	1.46882	1.31394	1.33196	1.48226	1.47789	1.56685	1.3635	1.95203	2.25307	1.35458	1.35002	1.32457	1.29168	1.4276	1.38062	1.49034	1.49778	1.36876	1.41172	1.42711	1.47356	1.72898	1.76825	1.4782	1.46637	1.51186	1.48723
10	Water + Nicotine	D10_24_4.analysis	1.973	1.57542	1.74005	1.87228	1.98846	1.58274	1.78662	2.35478	2.33819	1.90026	1.56336	1.69107	1.58632	1.67652	1.7491	1.95943	1.9523	1.71447	1.84728	1.78381	1.9913	2.13005	2.04806	1.84491	1.86748	1.85891	1.89239
10	Water + Nicotine	D10_24_5	0.761415	0.467687	0.667474	0.784847	0.818869	0.66691	0.953861	1.82218	2.41046	0.715861	0.505149	0.555213	0.550393	0.498623	0.545414	0.748754	0.822396	0.519814	0.688504	0.623773	0.669418	1.19926	1.44374	0.651133	0.796767	0.695543	0.876821
10	Water + Nicotine	D10_24_6	0.229143	0.121044	0.146901	0.193828	0.192124	0.192939	0.196622	0.801022	1.23418	0.171922	0.144965	0.134667	0.125238	0.213075	0.151325	0.208524	0.222944	0.176292	0.199703	0.20006	0.279253	0.444683	0.547944	0.186642	0.194221	0.227037	0.187835
10	Air	D10_Con_1	1.71583	1.47701	1.53773	1.69664	1.79593	1.6033	1.64202	3.68435	2.95157	1.72485	1.47182	1.51567	1.45115	1.63562	1.57467	1.71909	1.72016	1.54798	1.64723	1.61135	2.97669	2.44563	2.16595	1.67816	1.68565	1.7175	1.72718
10	Air	D10_Con_2	0.976176	0.701186	0.706665	1.05178	1.04543	0.799702	1.055	1.35226	1.82181	1.42512	0.730953	0.75529	0.664717	0.795722	0.909105	0.924012	0.991493	0.781926	0.878366	0.894464	0.949189	1.09935	1.29606	0.948035	0.966881	0.907424	1.00941
10	Air	D10_Con_3	3.67842	3.21741	3.19023	3.63651	3.71342	3.27628	3.18398	4.8367	4.59348	3.38278	3.23055	3.19583	3.11425	3.37332	3.33625	3.65454	3.65928	3.38183	3.50868	3.50912	3.40761	4.11556	3.97934	3.6097	3.59342	3.64809	3.61672
10	Air	D10_Con_5	0.60266	0.527053	0.589939	0.587969	0.560354	0.568766	0.553624	2.12427	1.89445	0.527058	0.545037	0.553926	0.53281	0.558702	0.559494	0.647399	0.665243	0.578574	0.528302	0.553168	0.584502	1.40181	1.08115	0.626161	0.636142	0.595889	0.669602
11	Water	D11_0_2	0.586694	0.757349	0.931797	0.593904	0.533718	0.763201	0.867081	1.83894	1.58015	0.576854	0.69673	0.797777	0.888364	0.768945	0.628565	0.562615	0.553323	0.725403	0.640788	0.691722	0.748329	1.13677	0.955674	0.629956	0.6256	0.596084	0.629866
11	Water	D11_0_3	3.65711	3.48298	3.57749	3.67268	3.67495	3.39156	3.53829	5.21481	5.0028	3.71435	3.42902	3.61399	3.50306	3.47992	3.61357	3.70003	3.73036	3.55243	3.57066	3.56476	3.50228	4.16142	4.04542	2.90978	3.58892	3.35463	3.65386
11	Water	D11_0_4.analysis	0.503728	0.504388	0.518288	0.431702	0.492622	0.439944	0.377285	0.55588	1.42822	0.382281	0.43629	0.412965	0.589555	0.477684	0.478839	0.446257	0.48135	0.527925	0.487208	0.431427	1.04244	0.669619	0.820543	0.420321	0.494556	0.408018	0.521964
11	Water	D11_0_5	0.530633	0.484215	0.529593	0.578426	0.552278	0.533063	0.508781	1.24633	0.868535	1.00954	0.483037	0.495724	0.46579	0.511038	0.492969	0.537725	0.513177	0.486153	0.53464	0.523096	0.477023	0.832589	0.653879	0.536682	0.523859	0.501356	0.500807
11	Water	D11_0_6	5.08548	4.6169	4.41414	5.2733	5.2853	4.21299	4.51927	7.16962	5.96887	4.69429	4.5321	4.71819	4.44146	4.72734	4.89853	5.04464	5.09949	4.84424	5.00408	4.94849	4.61874	5.59142	5.343	4.90568	5.04098	4.88982	5.15625
11	Water + Nicotine	D11_24_1	3.54358	3.13665	3.16759	3.59373	3.62383	3.11889	3.33241	4.85342	5.2874	3.43744	3.19839	3.21508	3.12247	3.3935	3.3585	3.53701	3.56796	3.29495	3.46828	3.38843	4.77335	3.97929	4.17211	3.39848	3.59226	3.52413	3.53435
11	Water + Nicotine	D11_24_2	0.550517	0.347923	0.458986	0.730524	0.57881	0.480325	0.547268	3.73495	1.67907	0.523	0.380655	0.407294	0.367345	0.423783	0.431717	0.575394	0.538365	0.425872	0.489498	0.505458	0.510536	1.54721	0.961542	0.522166	0.520074	0.60963	0.544324
11	Water + Nicotine	D11_24_3	1.9692	1.74582	1.9566	1.98894	2.06831	2.22997	2.0461	3.7564	3.40633	2.15439	1.8046	1.78117	1.7713	1.85323	1.84003	1.98548	1.96273	1.79047	1.89321	1.86725	2.14422	2.51737	2.43532	1.8999	1.85133	1.98177	1.98659
11	Water + Nicotine	D11_24_4	6.58634	5.89517	6.34918	6.61524	6.50831	6.10422	6.13069	7.35218	7.05211	6.54145	5.9419	5.9636	5.9295	6.10239	6.09912	6.61777	6.63886	6.19364	6.34612	6.55724	6.32962	6.78247	6.7364	6.02285	6.75531	6.74532	6.57793
11	Water + Nicotine	D11_24_5	2.48796	2.07332	2.22993	2.57769	2.60257	2.03477	2.22429	4.47243	3.66563	2.3824	2.06115	2.08505	1.99905	2.16768	2.19501	2.4606	2.49608	2.24665	2.42465	2.36331	2.28277	3.10265	2.84016	2.33735	2.43691	2.39683	2.47655
11	Water + Nicotine	D11_24_6	9.47495	8.94065	9.37985	9.57973	9.77029	9.63838	9.66825	11.7333	10.8052	9.10733	8.92991	9.03493	8.83937	9.08486	9.17891	9.38078	9.45202	9.26442	9.30721	9.67837	9.04967	11.037	10.0145	9.58691	10.5494	10.4064	9.51266
11	Air	D11_Con_1	1.77787	1.45407	1.55618	1.74905	1.88436	1.60438	1.64929	3.78775	3.3502	1.76507	1.45906	1.48285	1.43836	1.67318	1.60012	1.7602	1.79665	1.56881	1.68473	1.62709	3.10959	2.59558	2.32854	1.72243	1.73401	1.76449	1.76941
11	Air	D11_Con_2	0.810376	0.655222	0.6452	1.19774	0.912582	0.831668	0.842534	2.33868	1.64042	1.06763	0.652323	0.665237	0.623695	0.825099	0.733857	0.818133	0.821243	0.687702	0.737466	0.912144	1.08401	1.27933	1.08561	1.15782	0.806355	1.32283	0.86544
11	Air	D11_Con_3	6.10846	5.93727	5.61775	6.27898	6.09252	6.02432	5.63606	6.81999	6.74662	6.01367	5.9087	5.82718	5.62067	6.07772	5.9321	6.17128	6.12175	6.01538	6.00956	6.12567	6.26129	6.37029	6.3227	5.95376	6.10601	6.19166	6.1399
11	Air	D11_Con_5	0.661325	0.541872	0.596251	0.682631	0.650758	0.648973	0.602041	1.68924	1.61086	0.65283	0.545267	0.534684	0.52328	0.559252	0.587077	0.671708	0.704292	0.572395	0.634801	0.625596	0.594073	1.04027	0.987482	0.672009	0.673844	0.697707	0.649558
11	Air	D11_Con_6	2.41334	1.93618	2.5128	2.40235	2.46587	2.30702	2.22151	3.70712	3.48052	2.22009	1.97937	2.07692	2.01608	2.11272	2.06492	2.41798	2.40842	2.07129	2.22319	2.18636	2.20454	2.65386	2.38469	2.14776	2.39186	2.23883	2.38641
12	Water	D12_0_2	0.217245	0.164792	0.141175	0.249452	0.21576	0.162515	0.166334	1.16589	1.17208	0.266521	0.149882	0.183032	0.182543	0.127189	0.164163	0.20752	0.23298	0.20173	0.181825	0.19964	0.128638	0.595667	0.564405	0.186817	0.191104	0.174019	0.211177
12	Water	D12_0_3	1.36378	1.076	1.15708	1.4012	1.37541	1.30462	1.2053	3.28713	2.87498	1.25083	1.13259	1.09628	1.08419	1.20104	1.15112	1.33946	1.36203	1.17351	1.27475	1.33481	1.35652	1.89352	1.82861	1.30455	1.31341	1.33709	1.34547
12	Water	D12_0_4.analysis	0.521616	0.373743	0.437471	0.463971	0.460675	0.453283	0.444629	0.627358	0.670533	0.449465	0.45222	0.46314	0.451228	0.472969	0.433417	0.459444	0.474464	0.401232	0.434711	0.439716	0.458112	0.945921	0.513271	0.368772	0.496125	0.373704	0.513411
12	Water	D12_0_5	0.470085	0.454955	0.508685	0.592337	0.452364	0.492576	0.462512	0.824545	1.12493	0.440259	0.468393	0.448914	0.460567	0.453393	0.444093	0.484298	0.464639	0.457819	0.447571	0.507287	0.453433	0.609318	0.731995	0.471146	0.472612	0.491443	0.449115
12	Water	D12_0_6	8.07907	7.34028	7.58601	8.02942	7.9177	7.42593	7.73192	10.7062	8.8831	7.84837	7.35251	7.54227	7.27951	7.49743	7.63343	8.06313	8.03932	7.62567	7.83255	7.7821	7.63265	8.38457	8.53179	1.6516	7.91743	28.2222	7.97481
12	Water + Nicotine	D12_24_1	0.70875	0.551033	0.565273	0.686726	0.710758	0.57668	0.564282	1.87931	2.29062	0.636331	0.570745	0.573085	0.538302	0.664503	0.580685	0.708853	0.722492	0.59201	0.644037	0.617144	1.23197	1.21348	1.26092	0.674428	0.683355	0.705797	0.724728
12	Water + Nicotine	D12_24_2	0.314178	0.17691	0.205394	0.482716	0.304901	0.208328	0.177372	2.08699	0.865074	0.212289	0.208693	0.162031	0.146674	0.246348	0.217072	0.34119	0.293923	0.210341	0.251745	0.263733	0.282309	1.06409	0.53441	0.306641	0.283243	0.342596	0.29025
12	Water + Nicotine	D12_24_3	0.775658	0.576198	0.692289	0.841404	0.843475	1.02834	0.682018	2.37207	2.31555	0.881129	0.62381	0.628915	0.584282	0.670463	0.655429	0.770716	0.791207	0.634504	0.739222	0.700859	0.904425	1.13715	1.36058	0.747844	0.75753	0.790264	0.782158
12	Water + Nicotine	D12_24_4	1.82211	1.45223	1.56953	1.74973	1.88008	1.36293	1.74593	2.94331	2.69544	1.77811	1.3664	1.58563	1.41884	1.52594	1.64033	1.79359	1.82733	1.56325	1.72336	1.61883	2.06723	2.20368	2.12026	1.74227	1.77792	1.77318	1.79721
12	Water + Nicotine	D12_24_5	1.52825	1.11853	1.21553	1.57569	1.66448	1.22189	1.23336	3.70653	3.38984	1.68126	1.15953	1.19919	1.10205	1.24394	1.35542	1.51628	1.53223	1.25808	1.44183	1.42207	1.26766	2.44457	2.37662	1.47129	1.47152	1.51367	1.5076
12	Water + Nicotine	D12_24_6	0.85982	0.624099	0.74422	0.976118	0.918397	0.711052	0.750211	2.28869	2.59452	0.754136	0.651591	0.678639	0.653386	0.676568	0.692188	0.844092	0.856848	0.694213	0.754569	0.794408	0.705924	1.52332	1.46057	0.821738	0.834466	0.863315	0.837161
12	Air	D12_Con_1	2.80241	2.64254	2.75476	2.76332	2.89346	2.67485	2.77054	4.67764	3.82736	2.77968	2.61621	2.63008	2.57599	2.74988	2.71879	2.78734	2.82332	2.72057	2.77292	2.75472	3.8195	3.5559	3.1095	2.75589	2.81174	2.73587	2.82389
12	Air	D12_Con_2	1.00765	0.849884	0.879683	1.04695	1.11379	1.05035	0.948235	1.5432	1.58855	1.09412	0.881306	0.870367	0.828	0.928096	0.950908	1.01692	1.01829	0.904038	0.963225	0.965702	1.04182	1.16339	1.31755	0.993289	0.989104	1.00942	1.00956
12	Air	D12_Con_3	0.837354	0.654208	0.627251	0.7997	0.749259	0.736659	0.608852	1.5232	1.65908	0.661253	0.672194	0.635791	0.642523	0.752732	0.657362	0.808672	0.842671	0.721824	0.715475	0.758502	0.844124	1.12613	1.08798	0.795889	0.798643	0.817084	0.805765
12	Air	D12_Con_5	5.56093	5.2356	5.27317	5.49431	5.66539	5.39073	5.52253	6.99479	6.88022	5.63913	5.13675	5.3378	5.17825	5.26611	5.4636	5.49579	5.62566	5.36141	5.51893	5.40185	5.30037	5.88319	5.91236	4.74293	5.57727	5.99833	5.61245
12	Air	D12_Con_6	5.62206	5.20858	5.2087	5.59479	5.75106	5.16525	5.55228	6.91346	6.71203	5.56587	5.16047	5.31858	5.1199	5.33425	5.46909	5.62541	5.61573	5.37162	5.53273	5.45892	5.37002	6.00097	5.85502	5.82444	5.63952	5.5592	5.63127
13	Water	D13_0_2	0.36916	0.211578	0.351067	0.289462	0.630555	0.2502	0.152351	1.28424	0.689586	0.182706	0.107497	0.13103	0.0980468	0.131288	0.165755	0.274112	0.454163	0.194247	0.436755	0.205179	0.110489	0.613239	0.369105	0.322294	0.275772	0.40376	0.311197
13	Water	D13_0_3	1.0988	0.955563	1.03898	1.09655	1.14679	0.994876	1.01712	2.12287	1.79748	1.037	0.962793	0.985297	0.959549	1.02002	1.04512	1.09364	1.10553	1.00094	1.04461	1.06616	1.07316	1.47255	1.45298	1.08772	1.06471	1.1112	1.1016
13	Water	D13_0_4	0.567126	0.507791	0.501743	0.523879	0.641558	0.48468	0.510823	0.948627	1.03316	0.514665	0.451715	0.469165	0.527037	0.506466	0.497592	0.506337	0.515446	0.463584	0.56234	0.508217	0.591792	0.611493	0.672456	0.54424	0.534865	0.494244	0.485286
13	Water	D13_0_5	0.193965	0.0636588	0.14158	0.192691	0.131617	0.161261	0.143034	0.571427	0.311949	0.125275	0.0648388	0.0881855	0.175468	0.118841	0.0969571	0.12793	0.144288	0.157819	0.120977	0.139456	0.0820751	0.304168	0.214967	0.131866	0.125147	0.147809	0.126068
13	Water	D13_0_6	2.47434	2.07448	2.12585	2.6345	2.47226	2.23943	2.23267	5.96019	3.4512	2.39737	2.01969	2.08865	1.99631	2.20931	2.22577	2.49078	2.478	2.23162	2.35951	2.3595	2.28989	2.83775	2.73228	2.3868	2.43522	2.50908	2.44952
13	Water + Nicotine	D13_24_1	0.9399	0.828797	0.881399	0.990957	1.02516	0.889368	1.03256	1.84897	1.95026	0.97577	0.810308	0.879969	0.80579	0.884244	0.892991	0.9415	0.97211	0.862302	0.969713	0.903289	1.52595	1.24169	1.26385	0.94302	0.96665	0.943039	0.979117
13	Water + Nicotine	D13_24_2	0.424109	0.200131	0.321551	0.552064	0.470049	0.295944	0.372275	2.02684	1.42136	0.454881	0.220744	0.277081	0.228014	0.310491	0.311589	0.402965	0.414804	0.255993	0.355782	0.358324	0.450659	1.01502	0.687871	0.421754	0.36788	0.428264	0.37913
13	Water + Nicotine	D13_24_3	1.46151	0.90379	1.40224	1.49137	1.55634	1.36828	1.28555	2.34038	2.89028	1.36337	0.965236	0.973908	0.978291	1.04498	1.05715	1.43379	1.44241	1.13681	1.30084	1.28944	1.42621	1.80828	1.98872	1.42478	1.3869	1.37634	1.46918
13	Water + Nicotine	D13_24_4	4.78023	3.96918	4.28953	4.59582	4.58931	4.09177	4.25084	6.29616	5.27407	4.41046	4.02377	4.06358	3.9244	4.23401	4.27887	4.7632	4.72866	4.25094	4.41451	4.45219	4.85621	5.25817	4.97383	4.54196	4.62482	4.6343	4.6407
13	Water + Nicotine	D13_24_5	1.79922	1.4207	1.52104	1.72647	1.81537	1.42579	1.55963	3.22971	3.04878	1.80141	1.40564	1.46444	1.36573	1.5196	1.59758	1.77706	1.82926	1.5664	1.69676	1.64291	1.54496	2.45331	2.31056	1.69918	1.77204	1.70527	1.81231
13	Water + Nicotine	D13_24_6	0.299954	0.182352	0.214713	0.337929	0.246361	0.248683	0.289537	1.91682	2.8771	0.223571	0.188079	0.170902	0.20758	0.24384	0.210547	0.288457	0.324918	0.209746	0.232674	0.27043	0.293976	1.33722	1.05717	0.270531	0.284727	0.308163	0.298149
13	Air	D13_Con_1	2.41861	2.0326	2.13342	2.41667	2.52111	2.16291	2.18762	4.35645	3.86475	2.37946	2.0423	2.0828	2.00604	2.21024	2.18908	2.40306	2.42466	2.18019	2.31629	2.25455	3.62074	3.10827	2.93572	2.35762	2.37596	2.38945	2.40539
13	Air	D13_Con_2	1.91183	1.43511	1.78679	2.33865	2.04049	2.17277	2.31944	2.84314	2.91904	2.46276	1.8408	1.5652	1.56424	1.80514	1.62774	1.874	1.86433	1.49276	1.65979	2.17897	2.47243	2.32342	2.18339	2.70555	2.25865	2.36078	2.14099
13	Air	D13_Con_3	3.68673	3.19873	3.18171	3.75164	3.59093	3.38997	3.17254	5.129	5.07997	3.45795	3.23505	3.19401	3.10964	3.3897	3.36294	3.68123	3.68575	3.40349	3.49743	3.53869	3.40686	4.23049	4.14324	3.63829	3.61666	3.67732	3.64525
13	Air	D13_Con_5	0.306355	0.186064	0.218858	0.283286	0.464472	0.156277	0.282891	3.64005	2.77306	0.197885	0.179363	0.215611	0.157547	0.187329	0.224802	0.298104	0.327897	0.227441	0.321209	0.234174	0.201422	1.70226	1.24199	0.284543	0.319304	0.318815	0.401722
13	Air	D13_Con_6	1.6083	1.17861	1.33416	1.61857	1.68986	1.37876	1.36667	3.67307	3.00114	1.46582	1.23019	1.24009	1.14882	1.33557	1.36835	1.58514	1.61989	1.35575	1.50469	1.46022	1.41998	2.4275	2.06368	1.54098	1.5668	1.59097	1.59979
14	Water	D14_0_2	0.142809	0.132492	0.144206	0.252587	0.108282	0.135501	0.0786987	0.898801	0.488259	0.0858665	0.138041	0.0913523	0.100839	0.138796	0.124782	0.148396	0.152862	0.141891	0.151178	0.184729	0.271145	0.454431	0.30004	0.17451	0.169562	0.208111	0.144252
14	Water	D14_0_3	1.31272	1.15047	1.20154	1.37405	1.32831	1.26273	1.23706	2.45368	1.82551	1.23524	1.18798	1.1953	1.16708	1.24413	1.19696	1.33144	1.31001	1.23288	1.30136	1.29228	1.30029	1.71669	1.55345	1.3069	1.28167	1.35512	1.30853
14	Water	D14_0_4	14.3485	13.6518	13.3635	14.514	14.3342	13.9488	13.1006	15.0768	13.906	13.9074	13.5647	13.7232	13.3253	14.3726	13.9915	14.4833	15.3024	14.0436	14.2517	14.1943	14.2346	14.863	14.0783	13.9352	14.7429	13.9622	14.78
14	Water	D14_0_5	0.0820509	0.0350776	0.031248	0.0688809	0.0508287	0.693467	0.046942	0.102543	0.0586918	0.0329682	0.0764637	0.0276479	0.066535	0.025761	0.092025	0.0239501	0.0265822	0.0214611	0.0539684	0.0541001	0.0338848	0.0737262	0.0412143	0.0396064	0.0323639	0.0425312	0.0313728
14	Water + Nicotine	D14_0_6	0.12195	0.125125	0.109054	0.123644	0.17951	0.103875	0.161447	0.51737	0.536414	0.150373	0.099456	0.124644	0.103913	0.141258	0.095564	0.121812	0.113494	0.0934249	0.123552	0.124908	0.115219	0.263777	0.331463	0.126801	0.131624	0.151841	0.15432
14	Water + Nicotine	D14_24_1	1.13212	0.880141	0.853748	1.24528	1.15343	0.871084	0.909486	2.7784	2.26997	1.04182	0.766391	0.875833	0.792056	1.00509	0.985201	1.1382	1.14246	0.972937	1.04992	1.04694	1.68582	1.55595	1.52531	1.0297	1.07484	1.13344	1.09931
14	Water + Nicotine	D14_24_2	0.839209	0.464942	0.5662	0.978067	0.971356	0.604826	0.589319	3.84352	2.26824	0.624237	0.529876	0.488808	0.444321	0.613383	0.592428	0.837202	0.796556	0.620335	0.707069	0.741511	0.703963	2.12497	1.35575	0.782809	0.76803	0.866108	0.81378
14	Water + Nicotine	D14_24_3	1.24552	1.01439	1.10452	1.30147	1.3022	1.47512	1.11887	2.18917	2.32832	1.3121	1.03003	1.04009	0.982952	1.17575	1.12702	1.23867	1.23413	1.08362	1.17794	1.20871	1.46619	1.58447	1.5918	1.19998	1.18794	1.22216	1.23076
14	Water + Nicotine	D14_24_4	12.5592	11.681	11.5595	12.2529	12.437	11.3373	11.8514	12.9698	12.8486	12.1349	11.4136	11.7609	11.3488	11.7985	12.1132	12.52	12.639	11.9371	12.2125	12.0916	12.0479	12.5331	12.6972	12.3487	12.3688	12.5933	12.4438
14	Water + Nicotine	D14_24_5	2.38064	0.936262	2.79151	1.20796	2.13868	1.53274	1.6843	2.70379	2.16528	1.87094	1.57233	1.54433	1.72515	2.33511	1.4905	2.48503	2.21815	1.04829	1.95866	1.08425	2.75415	2.13486	2.11253	2.36215	1.80272	1.43992	2.37541
14	Air	D14_24_6	0.122163	0.125393	0.109103	0.123616	0.179631	0.103927	0.160003	0.517316	0.537013	0.15038	0.0994165	0.124173	0.104336	0.14139	0.0955691	0.121766	0.113737	0.0935115	0.124024	0.125648	0.115314	0.263944	0.33114	0.126647	0.131766	0.152201	0.154402
14	Air	D14_Con_1	2.70007	2.24968	2.75162	2.79477	2.74556	2.95965	2.81558	4.54849	3.74219	3.04648	2.27454	2.39374	2.43227	2.40615	2.54858	2.69334	2.6803	2.41249	2.52813	2.51361	3.85496	3.62603	2.99068	2.6612	2.69709	2.87437	2.80862
14	Air	D14_Con_2	1.09257	0.565759	1.47531	2.24688	1.56327	3.05513	2.3522	4.09621	2.48754	2.40779	1.2886	1.07785	0.923002	1.26418	1.15616	1.21034	1.08363	0.635167	0.920482	1.58352	2.147	3.04465	1.80702	1.81754	1.08651	1.94047	1.63778
14	Air	D14_Con_3	3.78688	2.5383	2.79285	3.36725	3.19419	3.76567	3.34291	4.51856	5.36359	2.75065	3.11893	2.97507	3.03458	3.01848	2.80114	3.53384	3.76328	2.75862	3.06749	3.20262	3.36262	4.13667	4.08652	3.25626	3.28468	3.54312	4.07038
14	Air	D14_Con_5	1.40219	1.11588	1.27537	1.38336	1.44014	1.44968	1.36841	3.62854	3.06472	1.47635	1.10953	1.18019	1.1402	1.20093	1.28799	1.39704	1.40644	1.2158	1.33247	1.29272	1.32174	2.20849	1.8474	1.34601	1.36891	1.3794	1.38735
14	Air	D14_Con_6	1.15037	0.751113	0.813406	1.23423	1.21537	0.827907	0.853503	3.49085	2.9254	0.995314	0.77463	0.839304	0.721109	0.878059	0.914366	1.14614	1.15541	0.881654	1.0418	1.02624	0.993399	2.01155	1.67402	1.11434	1.10049	1.17531	1.1434

## Sheet: Stats
Between Group Analysis of Time
Scoring	Quadrant	Shapiro Wilk (Normal?)	Levene's (Equal Variance?)	Kruskal Wallis	Air vs Water	Effect size (Cohen's d)	Air vs Nicotine	Effect size (Cohen's d)	Water vs Nicotine	Effect size (Cohen's d)
Handscored	1	1.95881e-12	1.39408e-06	0.0481819	0.0113156	-0.603603	0.434627	-0.261046	0.133822	0.313078			Code
Handscored	2	3.44859e-17	0.129611	0.00180354	0.000403456	0.266092	0.207749	-0.0766498	0.0236223	-0.269774			Signficance		Effect Size
Handscored	3	2.35736e-19	0.400909	2.20533e-05	3.88162e-06	0.330107	0.0217339	0.100798	0.0145329	-0.193985			p < 0.05		d > 0.2
Handscored	4	3.43919e-12	0.0480368	0.0127495	0.00202726	0.350384	0.0789212	0.244514	0.406148	-0.111457			p < 0.01		d > 0.5
													p < 0.001		d > 0.8
SLEAP	1	5.33442e-12	1.08262e-06	0.0323802	0.00930895	-0.606917	0.420394	-0.255795	0.0820274	0.334054
SLEAP	2	4.23376e-17	0.0706839	0.0017972	0.000493378	0.262185	0.343494	-0.111668	0.0127894	-0.295372
SLEAP	3	9.02787e-20	0.329236	5.6957e-05	1.14382e-05	0.27204	0.0185215	0.0746607	0.0277742	-0.162742
SLEAP	4	5.64575e-12	0.0469236	0.00985967	0.00168703	0.365981	0.0521775	0.266962	0.506459	-0.104378
Between Group Analysis of Distance
SLEAP	1	8.01963e-17	0.237534	0.668226	0.374787	0.183424	0.542653	-0.0363341	0.80314	-0.191497
SLEAP	2	2.52509e-12	0.00320452	2.34836e-07	7.94922e-08	0.980895	0.0012524	0.469342	0.00789209	-0.449413
SLEAP	3	1.87569e-11	0.00950163	2.10554e-07	3.96769e-08	0.958337	0.000972182	0.531512	0.0190704	-0.391891
SLEAP	4	1.96515e-17	0.118109	0.000220665	1.39381e-05	0.59592	0.0700072	0.13621	0.0574735	-0.336222
Between Group Analysis of Velocity (averaged of all nodes)
SLEAP	All	0	2.34611e-05	2.4912e-122	1.39514e-112	0.397015	4.31991e-49	0.323873	2.82751e-29	-0.105474
Between Quadrant Analysis of Time
Scoring	Group	Shapiro Wilk (Normal?)	Levene's (Equal Variance?)	Kruskal Wallis	Q1 vs Q2	Effect size (Cohen's d)	Q1 vs Q3	Effect size (Cohen's d)	Q1 vs Q4	Effect size (Cohen's d)	Q2 vs Q3	Effect size (Cohen's d)	Q2 vs Q4	Effect size (Cohen's d)	Q3 vs Q4	Effect size (Cohen's d)
Handscored	Air	1.6087e-16	5.34394e-13	2.13956e-14	4.78749e-05	0.764932	2.03532e-05	0.77936	0.00297542	-0.494001	0.86115	0.00554173	2.33135e-11	-1.30066	1.98982e-11	-1.31884
Handscored	Water	9.02497e-21	1.40817e-18	2.19049e-09	6.8759e-08	1.27758	3.02188e-09	1.29121	0.000305326	0.473479	0.269722	0.0730805	0.123877	-0.702414	0.0248688	-0.728239
Handscored	Nicotine	3.24821e-19	1.36066e-17	1.89277e-05	0.000245967	0.767684	7.72706e-06	0.888822	0.315939	0.0676019	0.433837	0.147044	0.0233751	-0.702844	0.00281923	-0.825767
SLEAP	Air	1.47244e-16	2.15539e-14	1.43699e-15	0.000114124	0.743875	2.49056e-05	0.796495	0.00104627	-0.557179	0.817175	0.0750434	1.81316e-12	-1.35431	9.93643e-13	-1.40793
SLEAP	Water	1.76342e-20	2.21925e-18	1.02229e-08	3.74648e-07	1.25822	1.25467e-08	1.26779	0.00124708	0.44577	0.246625	0.0694007	0.0795065	-0.719856	0.00978216	-0.74167
SLEAP	Nicotine	5.1384e-19	1.95344e-17	2.19535e-05	0.000860014	0.727521	9.27569e-06	0.881988	0.414804	0.0331724	0.163203	0.194292	0.0246499	-0.687384	0.00143384	-0.840743
Between Quadrant Analysis of Distance
SLEAP	Air	2.66387e-18	3.22228e-08	4.417e-06	0.128402	0.430195	0.15264	0.405852	0.00707565	-0.435244	0.853863	-0.0338146	2.61745e-06	-0.895508	3.69798e-06	-0.871878
SLEAP	Water	2.82779e-21	2.33151e-11	3.42328e-06	5.09041e-06	0.933499	1.25458e-06	0.925635	0.0896375	0.0389109	0.570405	0.0132641	0.0656302	-0.639832	0.0193652	-0.639401
SLEAP	Nicotine	2.06638e-25	2.01107e-09	0.000403872	0.0032459	0.604308	0.000683471	0.624047	0.739308	-0.159103	0.691502	0.0449619	0.0114962	-0.666051	0.00180918	-0.681503
Between Group Analysis of Time for certain Days
Scoring	Quadrant / Day	Shapiro Wilk (Normal?)	Levene's (Equal Variance?)	Kruskal Wallis or Anova	Air vs Water	Effect size (Cohen's d)	Air vs Nicotine	Effect size (Cohen's d)	Water vs Nicotine	Effect size (Cohen's d)
Handscored	1.1	0.227553	0.585335	0.855883
Handscored	1.7	0.0233766	0.18913	0.882497
Handscored	1.14	0.036429	0.0797245	0.0299959	0.0179428	-2.82731	0.583025	-0.433036	0.0477332	1.56607
Handscored	2.1	0.255742	0.658195	0.714296
Handscored	2.7	0.000765889	0.391494	0.829029
Handscored	2.14	0.0199177	0.391258	0.0744526
Handscored	3.1	0.162794	0.337881	0.636293
Handscored	3.7	0.00537619	0.538929	0.0337294	0.014398	2.84465	0.0793437	1.74035	0.842187	0.199923
Handscored	3.14	0.00419286	0.0511388	0.191937
Handscored	4.1	0.198422	0.507827	0.713994
Handscored	4.7	0.00887896	0.484787	0.470171
Handscored	4.14	0.00106714	0.128787	0.0525261	0.0318231	1.34384	0.71249	0.139371	0.0229483	-1.20112
SLEAP	1.1	0.476509	0.434558	0.857583
SLEAP	1.7	0.0276262	0.208092	0.882497
SLEAP	1.14	0.0606739	0.119341	0.0219575	0.019898	-2.94954	0.631014	-0.49182	0.0497332	1.52829
SLEAP	2.1	0.190776	0.216067	0.414953
SLEAP	2.7	0.000862007	0.382795	0.860581
SLEAP	2.14	0.0196165	0.316742	0.0634925
SLEAP	3.1	0.889842	0.618576	0.822424
SLEAP	3.7	0.0122254	0.586484	0.0401118	0.0150186	2.32039	0.0653919	1.37711	0.76521	0.206413
SLEAP	3.14	0.0033021	0.0770587	0.192541
SLEAP	4.1	0.267612	0.401924	0.840743
SLEAP	4.7	0.0131375	0.426384	0.453432
SLEAP	4.14	0.00131138	0.176437	0.082085	0.0318231	1.34384	0.71249	0.154012	0.0496639	-1.0641

## Sheet: Day 1 - Done 
Day
Quadrant Key
Time (s) in Each Quadrant								Female					Male
	1	2	3	4	Total Time			1	2	3	4		1	2	3	4				Quadrant Transitions	Male	Female
1C	27.6667	15.0667	23.5	54.1	120.333		1						29	15	26	50			1	7	7
2C	57.2667	17	14.0667	31.5667	119.9		2						56	16	18	30			2	15	15
3C	95.7	10.7333	0	13.9667	120.4		3						114	6	0	0			3	3	3
4C	72.3333	15.0667	11.2	20.9	119.5		4	69	19	12	20								4	10		10
5C	58.4667	16.8333	10.3667	34.5	120.167		5	58	15	12	35								5	4		4
6C	25.3333	16.9333	16.1	62.6333	121		6	27	18	14	61								6	12		12
AVERAGE	56.1278	15.2722	12.5389	36.2778	120.217		AVG	51.3333	17.3333	12.6667	38.6667		66.3333	12.3333	14.6667	26.6667			AVG	8.5	8.33333	8.66667
Time (s) in Each Quadrant								Female					Male
	1	2	3	4	Total Time			1	2	3	4		1	2	3	4				Quadrant Transitions	Male	Female
1N24	85.1	24.2	11.1333	0	120.433		1						85	24	11	0			1	5	5
2N24	93.1667	12.8333	8.96667	4.66667	119.633		2						93	12	9	6			2	4	4
3N24	29.3667	5.83333	7.26667	77.3	119.767		3						29	6	7	78			3	14	14
4N24	24.1	18.8	23.7333	54.7667	121.4		4	23	19	19	59								4	14		14
5N24	2.66667	21.1	18.1333	77.9	119.8		5	11	10	18	81								5	6		6
6N24	50.9333	12.2	10.2667	47.4667	120.867		6	49	14	10	47								6	10		10
AVERAGE	47.5556	15.8278	13.25	43.6833	120.317		AVG	27.6667	14.3333	15.6667	62.3333		69	14	9	28			AVG	8.83333	7.66667	10
Time (s) in Each Quadrant								Female					Male
	1	2	3	4	Total Time			1	2	3	4		1	2	3	4				Quadrant Transitions	Male	Female
1N0	63.8667	17.2	20.4	19.3333	120.8		1						64	17	20	19			1	6	6
2N0	8.06667	14.8333	18.2667	79	120.167		2						8	14	20	78			2	5	5
3N0	92.7667	6.16667	4.9	16.3	120.133		3						93	6	5	16			3	3	3
4N0	120.2	0	0	0	120.2		4	120	0	0	0								4	0		0
5N0	29.9	14.4667	31.6333	44.0667	120.067		5	29	16	41	34								5	12		12
6N0	35.4333	17.1	18.3	49.8333	120.667		6	35	17	18	50								6	13		13
AVERAGE	58.3722	11.6278	15.5833	34.7556	120.339		AVG	61.3333	11	19.6667	28		55	12.3333	15	37.6667			AVG	6.5	4.66667	8.33333

## Sheet: Day 2 - Done
Time (s) in Each Quadrant								Female					Male
	1	2	3	4	Total Time			1	2	3	4		1	2	3	4			Quadrant Transitions	Male	Female
1C	18.3333	16.8	21.7	64.2	121.033		1						18.3333	16.8	21.7	64.2		1	9	9
2C	62.1	11.4	12.2	33.6	119.3		2						62.1	11.4	12.2	33.6		2	12	12
3C	29.2333	19.6667	23.0667	47.9333	119.9		3						29.2333	19.6667	23.0667	47.9333		3	13	13
4C	31.4667	22.4667	19.2667	47.4	120.6		4	31.4667	22.4667	19.2667	47.4							4	13		13
5C	26.9667	13.2667	27	53	120.233		5	26.9667	13.2667	27	53							5	4		4
6C	0.166667	30.1	20.7	68.7333	119.7		6	0.166667	30.1	20.7	68.7333							6	4		4
AVERAGE	28.0444	18.95	20.6556	52.4778	120.128		AVG	19.5333	21.9444	22.3222	56.3778	#DIV/0!	36.5556	15.9556	18.9889	48.5778		AVG	9.16667	11.3333	7
Time (s) in Each Quadrant								Female					Male
	1	2	3	4	Total Time			1	2	3	4		1	2	3	4			Quadrant Transitions	Male	Female
1N24							1											1
2N24	52.3333	36.8333	25.3333	5.43333	120.733		2						52.3333	36.8333	25.3333	5.43333		2	7	7
3N24	35.4	24.5	21.4667	39.3667	120.733		3						35.4	24.5	21.4667	39.3667		3	12	12
4N24	51.8667	18.0333	18.1667	32.4333	120.5		4	51.8667	18.0333	18.1667	32.4333							4	18		18
5N24	2.93333	9.43333	74.0333	33.6	120		5	2.93333	9.43333	74.0333	33.6							5	7		7
6N24	0	16.1667	14.5333	89.9333	120.633		6	0	16.1667	14.5333	89.9333							6	4		4
AVERAGE	28.5067	20.9933	30.7067	40.1533	120.36		AVG	18.2667	14.5444	35.5778	51.9889	#DIV/0!	43.8667	30.6667	23.4	22.4		AVG	9.6	9.5	9.66667
Time (s) in Each Quadrant								Female					Male
	1	2	3	4	Total Time			1	2	3	4		1	2	3	4			Quadrant Transitions	Male	Female
1N0	0	8.1	13.1667	98.6333	119.9		1						0	8.1	13.1667	98.6333		1	2	2
2N0	70.4	16.4	12.8333	20	119.633		2						70.4	16.4	12.8333	20		2	6	6
3N0	86.9667	6	5.06667	21.8667	119.9		3						86.9667	6	5.06667	21.8667		3	3	3
4N0	1.33333	2.63333	2.73333	113.167	119.867		4	1.33333	2.63333	2.73333	113.167							4	3		3
5N0	112.9	7.1	0	0	120		5	112.9	7.1	0	0							5	1		1
6N0	110.9	4.56667	3.43333	1.13333	120.033		6	110.9	4.56667	3.43333	1.13333							6	3		3
AVERAGE	63.75	7.46667	6.20556	42.4667	119.889		AVG	75.0444	4.76667	2.05556	38.1	#DIV/0!	52.4556	10.1667	10.3556	46.8333		AVG	3	3.66667	2.33333

## Sheet: Day 3
Water_1
Quadrant Key
Time (s) in Each Quadrant								Female					Male
	1	2	3	4	Total Time			1	2	3	4		1	2	3	4			Quadrant Transitions	Male	Female
1C	19	28	28	45	120		1						19.4	27.6	27.7667	44.8667		1	0	0
2C	31	16	21	52	120		2						31.1333	15.7667	21.2	51.4		2	11	11
3C	30	16	17	57	120		3						29.2667	16.5	16.9333	57.2		3	4	4
4C	1	13	25	81	120		4	0	13.1667	27.7667	80.8667							4	12		12
5C	2	21	13	84	120		5	2	19.7667	12.6667	85.8333							5	7		7
6C	21	9	15	75	120		6	19.8	10.1333	14.9	75.1667							6	5		5
AVERAGE	17.3333	17.1667	19.8333	65.6667	120		AVG	7.26667	14.3556	18.4444	80.6222	#DIV/0!	26.6	19.9556	21.9667	51.1556		AVG	6.5	5	8
Time (s) in Each Quadrant								Female					Male
	1	2	3	4	Total Time			1	2	3	4		1	2	3	4			Quadrant Transitions	Male	Female
1N24	65	54	1	0	120		1						66.8667	53.2333	0	0		1	6	6				6
2N24	28	27	10	55	120		2						31	25.6667	8.9	54.5		2	6	6
3N24	4	22	17	77	120		3						2.6	23.6	16.0333	77.7667		3	7	7
4N24	77	24	17	2	120		4	77.1667	24.3	16.4333	2.1							4	7		7
5N24	2.6	23.6	16.03	77.77	120		5	22.0667	23.4333	22.6333	52.0667							5
6N24	5	16	23	76	120		6	4.26667	14.8333	24.7667	75.8							6	5		5
AVERAGE	30.2667	27.7667	14.005	47.9617	120		AVG	34.5	20.8556	21.2778	43.3222	#DIV/0!	33.4889	34.1667	8.31111	44.0889		AVG	6.2	6.33333	6
Time (s) in Each Quadrant								Female					Male
	1	2	3	4	Total Time			1	2	3	4		1	2	3	4			Quadrant Transitions	Male	Female
1N0	75.8333	43.7	0	0	119.533		1						77	43	0	0		1	2	2
2N0	71.7667	20.3667	6.56667	22.1333	120.833		2						38	19	5	21		2	5	5
3N0	102.867	4.66667	4.53333	7.9	119.967		3						103	5	4	8		3	6	6
4N0	114	6	0	0	120		4	114	6	0	0							4	1		1
5N0	0	1.06667	13.4333	106.167	120.667		5	0	0	14	106							5	2		2
6N0							6											6
AVERAGE	72.8933	15.16	4.90667	27.24	120.2		AVG	57	3	7	53	#DIV/0!	72.6667	22.3333	3	9.66667		AVG	3.2	4.33333	1.5

## Sheet: Day 4 - Done
Quadrant Key
Time (s) in Each Quadrant								Female					Male
	1	2	3	4	Total Time			1	2	3	4		1	2	3	4			Quadrant Transitions	Male	Female
1C	35.6667	18.6	21.1	45.1	120.467		1						33	18	23	46		1	8	8
2C	31.8333	29.6333	22.2667	37.1333	120.867		2						32	29	25	34		2	18	18
3C	53.5	16.0333	24.8	26.3333	120.667		3						53	14	27	26		3	16	16
4C	52.8333	4.2	3.36667	59.0333	119.433		4	52	5	3	60							4	3		3
5C	13.2	10.2667	5.6	91.0333	120.1		5	13	5	11	91							5	3		3
6C	0.166667	1.33333	1.33333	116.8	119.633		6	0	1	1	118							6	2		2
AVERAGE	31.2	13.3444	13.0778	62.5722	120.194		AVG	21.6667	3.66667	5	89.6667	#DIV/0!	39.3333	20.3333	25	35.3333		AVG	8.33333	14	2.66667
Time (s) in Each Quadrant								Female					Male
	1	2	3	4	Total Time			1	2	3	4		1	2	3	4			Quadrant Transitions	Male	Female
1N24	119.467	0	0	0	119.467		1						120	0	0	0		1	0	0
2N24	102.433	18.7333	0	0	121.167		2						101	19	0	0		2	2	2
3N24	0	5.73333	27.6667	90.1333	123.533		3						0	5	26	89		3	3	3
4N24					0		4											4
5N24	55.2	8.46667	8.76667	47.5667	120		5	54	9	8	49							5	5		5
6N24	18.2333	12.0667	15.0333	74.8333	120.167		6	17	14	10	79							6	5		5
AVERAGE	59.0667	9	10.2933	42.5067	120.867		AVG	35.5	11.5	9	64	#DIV/0!	73.6667	8	8.66667	29.6667		AVG	3	1.66667	5
Time (s) in Each Quadrant								Female					Male
	1	2	3	4	Total Time			1	2	3	4		1	2	3	4			Quadrant Transitions	Male	Female
1N0	119.767	0	0	0	119.767		1						120	0	0	0		1	0	0
2N0	80.3667	39.8667	0	0	120.233		2						80	40	0	0		2	1	1
3N0	76.5333	11.2667	13.7333	20.6333	122.167		3						73	11	14	22		3	6	6
4N0	90.8333	22.4667	7.43333	0	120.733		4	90	23	7	0							4	2		2
5N0	40.2333	12.3	10.7667	57	120.3		5	35	12	11	62							5	7		7
6N0	25.5667	10.9	5.93333	77.9667	120.367		6	26	11	5	78							6	3		3
AVERAGE	72.2167	16.1333	6.31111	25.9333	120.594		AVG	50.3333	15.3333	7.66667	46.6667	#DIV/0!	91	17	4.66667	7.33333		AVG	3.16667	2.33333	4

## Sheet: Day 5
Quadrant Key
Time (s) in Each Quadrant								Female					Male
	1	2	3	4	Total Time			1	2	3	4		1	2	3	4			Quadrant Transitions	Male	Female
1C	119.967	0	0	0	119.967		1						33	18	23	46		1	0	0
2C	40.2667	17.2	17.5	45.8333	120.8		2						32	29	25	34		2	10	10
3C	0.133333	1.53333	1.7	116.3	119.667		3						53	14	27	26		3	2	2
4C	63.5667	11.8667	11.6	33.2	120.233		4	63	11	13	33							4	11		11
5C	29.9667	23.9333	14.6	51.0667	119.567		5	32	22	16	50							5	7		7
6C	30	26	22	42	120		6	30	26	22	42							6	14		14
AVERAGE	47.3167	13.4222	11.2333	48.0667	120.039		AVG	41.6667	19.6667	17	41.6667	#DIV/0!	39.3333	20.3333	25	35.3333		AVG	7.33333	4	10.6667
Time (s) in Each Quadrant								Female					Male
	1	2	3	4	Total Time			1	2	3	4		1	2	3	4			Quadrant Transitions	Male	Female
1N24	28.1	15.7	15.8333	60.0667	119.7		1						120	0	0	0		1	6	6
2N24	8.5	6.13333	25.1667	80.5	120.3		2						101	19	0	0		2	5	5
3N24	38.7667	15.7	20.5333	45.1	120.1		3						0	5	26	89		3	7	7
4N24	51.0333	19.6	13.9333	36.3333	120.9		4											4	7		7
5N24					0		5	54	9	8	49							5
6N24	47	44.8667	15.5	12.2667	119.633		6	17	14	10	79							6	5		5
AVERAGE	34.68	20.4	18.1933	46.8533	120.127		AVG	35.5	11.5	9	64	#DIV/0!	73.6667	8	8.66667	29.6667		AVG	6	6	6
Time (s) in Each Quadrant								Female					Male
	1	2	3	4	Total Time			1	2	3	4		1	2	3	4			Quadrant Transitions	Male	Female
1N0					0		1						120	0	0	0		1
2N0	119.833	0	0	0	119.833		2						80	40	0	0		2	0	0
3N0	76.2	10.6667	12.9	20.7	120.467		3						73	11	14	22		3	5	5
4N0	120.9	0	0	0	120.9		4	90	23	7	0							4	0		0
5N0	0	1.1	1.06667	117.833	120		5	35	12	11	62							5	2		2
6N0	44.3	13.9333	13.6	47.8667	119.7		6	26	11	5	78							6	12		12
AVERAGE	72.2467	5.14	5.51333	37.28	120.18		AVG	50.3333	15.3333	7.66667	46.6667	#DIV/0!	91	17	4.66667	7.33333		AVG	3.8	2.5	4.66667

## Sheet: Day 6 - Done
Quadrant Key
Time (s) in Each Quadrant								Female					Male
	1	2	3	4	Total Time			1	2	3	4		1	2	3	4			Quadrant Transitions	Male	Female
1C	16.5	16.9333	22.9	63.7	120.033		1						18	16	23	61		1	10	10
2C	51	31.4667	15.5667	22.1	120.133		2						43	33	15	29		2	6	6
3C	54.6	9.7	8.5	48.1333	120.933		3						55	9	8	48		3	12	12
4C	31.7333	36.2	34.1	18.4333	120.467		4	35	34	37	14							4	3		3
5C	2.66667	2.86667	4.93333	110.467	120.933		5	3	2	6	109							5	3		3
6C	51.9667	32.2	16.0333	20.0333	120.233		6	53	32	15	19							6	10		10
AVERAGE	34.7444	21.5611	17.0056	47.1444	120.456		AVG	30.3333	22.6667	19.3333	47.3333	#DIV/0!	38.6667	19.3333	15.3333	46		AVG	7.33333	9.33333	5.33333
Time (s) in Each Quadrant								Female					Male
	1	2	3	4	Total Time			1	2	3	4		1	2	3	4			Quadrant Transitions	Male	Female
1N24	120.3	0	0	0	120.3		1						120	0	0	0		1	0	0
2N24	0	4.26667	7.93333	108.567	120.767		2						0	4	8	108		2	2	2
3N24	53.8333	25.9	23.9667	16.9333	120.633		3						54	27	24	14		3	7	7
4N24	29.9667	18.2667	20.0333	52.5333	120.8		4	30	18	20	52							4	14		14
5N24	0.566667	4.63333	22.4333	92.5667	120.2		5	0	5	22	93							5	6		6
6N24	78.6333	39.8667	2.4	0	120.9		6	90	30	0	0							6	3		3
AVERAGE	47.2167	15.4889	12.7944	45.1	120.6		AVG	40	17.6667	14	48.3333	#DIV/0!	58	10.3333	10.6667	40.6667		AVG	5.33333	3	7.66667
Time (s) in Each Quadrant								Female					Male
	1	2	3	4	Total Time			1	2	3	4		1	2	3	4			Quadrant Transitions	Male	Female
1N0							1											1
2N0	99.1	20.6	0	0	120.433		2						111	9	0	0		2	2	2
3N0	54.1	12.8	17.1667	36.3667	120.433		3						54	13	17	36		3	9	9
4N0	45.1667	31.9333	35.2667	0.0333333	112.4		4	47	31	42	0							4	2		2
5N0	0	2.3	1.33333	116.2	119.833		5	0	2	1	117							5	2		2
6N0	31.5	24.0333	18.6	46.4333	120.567		6	32	23	29	36							6	15		15
AVERAGE	45.9733	18.3333	14.4733	39.8067	118.587		AVG	26.3333	18.6667	24	51	#DIV/0!	82.5	11	8.5	18		AVG	6	5.5	6.33333

[truncated: 12 more sheets: Day 7 - Done, Day 8 - Done, Day 9 - Done, Day 10, Day 11, Day 12 - Done, Day 13 - Done, Day 14 - Done, Quadrant Time Data, Quadrant Transition Data, CO2 Data, Ephys Data]
