# Supplementary material for: Low-Cost Approaches in Neuroscience to Teach Machine Learning Using a Cockroach Model
Source: eNeuro. 2024 Dec 12;11(12):ENEURO.0173-24.2024. doi: 10.1523/ENEURO.0173-24.2024 (PMC11654359; doi:10.1523/ENEURO.0173-24.2024)
Supplement: Code — Download Code, ZIP file. [file eneuro-11-ENEURO.0173-24.2024-s008.zip]

Archive with 1 entries (1 files):
- Roach_Analysis.ipynb
